# Supplementary material for: Sleep regulation in Drosophila: a review of neural circuits and genetics
Source: Front Neurosci. 2026 Jan 29;20:1750211. doi: 10.3389/fnins.2026.1750211 (PMC12907755; doi:10.3389/fnins.2026.1750211)
Supplement: Supplementary file 1 [file Table_1.xlsx]

## Sheet: Sheet1
Table 1 Compilation of sleep phenotypes for various mutants of genes involved in Drosophila sleep regulation
gene type	Gene	Mutants	Total Sleep Duration (Baseline)	Sleep Depth (Arousal threshold)	Response to Sleep Deprivation (sleep rebound)	Regulation	Reference
Neurotransmitter-Related Genes	d5-HT1A	1At/t	24h: ↓	↓	↓	Promotes sleep stability and consolidation in adult mushroom bodies through serotonin signaling.	Yuan et al., 2006
			Day: ↓
			Night: ↓
	d5-HT1B	RNAi knockdown	24h: N.S.	N.S.	N.S.	Involved in circadian entrainment but not baseline sleep regulation.
			Day: N.S.
			Night: N.S.
	d5-HT2	PiggyBac insertion	24h: N.S.	N.S.	N.S.	No significant role in baseline sleep regulation.
			Day: N.S.
			Night: N.S.
	5-HT2A	smV5 tagged	24h: N.S.	N.S.	N.S.	Localized in the optic lobe and central brain, may regulate visual behaviors and sleep.	Bi et al., 2018
			Day: N.S.
			Night: N.S.
	5-HT2B	ALFA tagged	24h: ↓	↓	↓	Regulates sleep via activity in the fan-shaped body, involved in sleep homeostasis.
			Day: ↓
			Night: ↓
	Octβ1R	smV5 tagged	24h: N.S.	N.S.	N.S.	Expressed in the mushroom bodies and central complex, may affect learning and memory.
			Day: N.S.
			Night: N.S.
	Octβ2R	smV5 tagged	24h: N.S.	N.S.	N.S.	Expressed throughout the central brain, not involved in baseline sleep regulation.
			Day: N.S.
			Night: N.S.
	OAMB(K3)	ALFA tagged	24h: N.S.	N.S.	N.S.	Expressed in the mushroom bodies and ellipsoid body, may affect learning and memory.
			Day: N.S.
			Night: N.S.
	OAMB(AS)	ALFA tagged	24h: N.S.	N.S.	N.S.	Expressed in the mushroom bodies but not in the ellipsoid body, may have specific roles in learning and memory.
			Day: N.S.
			Night: N.S.
	mGluR	ALFA tagged	24h: N.S.	N.S.	N.S.	Expressed in the protocerebral bridge and mushroom body calyces, may facilitate learning and rescue behavioral deficits.
			Day: N.S.
			Night: N.S.
	GABAA-R	DE treated	24h: ↑	↑	↑	Upregulates GABA-related receptors and serotonin receptor (5-HT1A), enhancing inhibitory neurotransmission.	Ko et al., 2023
			Day: ↑
			Night: ↑
	GABAB-R1	DE treated	24h: ↑	↑	↑	Modulates mid-term and terminal stages of sleep through metabotropic receptors.
			Day: ↑
			Night: ↑
	GABAB-R2	DE treated	24h: ↑	↑	↑	Contributes to the regulation of sleep duration and quality.
			Day: ↑
			Night: ↑
	GABAA-R	GABA treated	24h: ↑	↑	↑	Promotes sleep through GABAergic signaling.	Hong et al., 2016
			Day: ↑
			Night: ↑
	GABAB-R1	GABA/5-HTP mixture	24h: ↑	↑	↑	Enhances sleep through both GABAergic and serotonergic signaling.
			Day: ↑
			Night: ↑
	DAT	fmn	24h: ↓	↓	↑	Regulates dopamine reuptake, affecting arousal threshold and sleep consolidation.	Huang et al., 2024
			Day: ↓
			Night: ↓
	Dat	Dat21–230	24h: ↓	↓	↑	Catalyzes the transfer of acetyl groups from AcCoA to arylalkylamines, affecting melatonin production.	Li et al., 2024
			Day: ↓
			Night: ↓
	dDAT	fmn	24h: ↓	↓	↑	Regulates dopamine reuptake, affecting arousal threshold and sleep consolidation.	Wu et al., 2008
			Day: ↓
			Night: ↓
	Ric	RicQ117L	24h: ↓	↓	↑	Regulates dopamine transporter (dDAT) function and trafficking, affecting sleep consolidation and arousal threshold.	Kume et al., 2005
			Day: ↓
			Night: ↓
	DAT	fmn	24h: ↓	↓	↑	Controls dopamine signaling and calorie intake effects on sleep.	Fagan et al., 2021
			Day: ↓
			Night: ↓
	DAT	fmn	24h: ↓	↓	↑	DA1 receptor in dFSB mediates arousal effects of dopamine.	Yamazaki et al., 2012
			Day: ↓
			Night: ↓
	hDAT	V158F, G327R	24h: ↓	↓	↑	Pharmacochaperones restore folding and function of hDAT mutants.	Ueno et al., 2012
	dDAT	G108Q	24h:↓	↓	↑	Pharmacochaperones restore folding and axonal delivery of dDAT.	Karam et al., 2022
	Wolbachia	wMel	24h:↑	↓	↑	Wolbachia infection increases sleep time and reduces arousal threshold.	Asjad et al., 2017
	14-3-3ε	ClkJrk	24h: ↓	↓	↑	Regulates sleep through Ubx-PDF pathways and neurotransmitters (dopamine and octopamine).	Cheng et al., 2012
	Dop1R1	Caffeine group	24h: ↓	↓	↑	Mediates caffeine-induced arousal through D1 dopamine receptor.	Sucic et al., 2016
	GABA receptors	Caffeine group	24h: ↓	↓	↑	GABAergic network plays important roles in the stabilization of overall network activities.
	Dop1R1	CRISPR/Cas9 mutagenesis in ITP+ LNs	24h: ↓	↓	-	Mediates dopamine signaling to promote morning wakefulness; light-dependent upregulation of Dop1R1 mRNA enhances cAMP response for arousal	Wei et al., 2021
			Day: ↓
			Night: N.S.
	ITP+ LNs	ss00639-GAL4-driven Kir2.1 or TNT	24h: ↓	↓	-	Promote wakefulness through dopaminergic input; inhibition reduces morning arousal and increases sleep depth
			Day: ↓
			Night: ↓
	ITP+ LNs	Optogenetic inhibition (GtACR1)	24h: ↓	↓	↓	Acute inhibition affects evening activity immediately but morning effects require sustained activity, suggesting gene expression dependencies
			Recovery day: ↓
	dDAT (fumin)	fumin	24h: ↓	↓	↑	Increases dopamine at the synapse, decreasing sleep.	Ko et al., 2017
	dDA1 (dumb2)	dumb2	24h: ↑	↑	↑	Impairs arousal systems, increasing sleep.
	Dop1R1	Dop1R1RNAi	24h: ↓	↓	-	Mediates dopamine signaling to clock neurons via cAMP pathways	Fernandez-Chiappe et al., 2020
			Day: ↓
			Night: N.S.
	Dop1R2	Dop1R2RNAi	24h: ↓	↓	-	Mediates dopamine signaling to clock neurons via cAMP pathways
			Day: N.S.
			Night: ↓
	Dop1R1/R2	Dop1R1RNAi/Dop1R2RNAi	24h: ↓	↓	-	Combined regulation of dopamine signaling to clock neurons via cAMP pathways
			Day: ↓
			Night: ↓
	Dop1R2	Dop1R2MI08664	24h: ↑	-	-	Dopamine receptor involved in sleep regulation via potassium conductances.	Pimentel et al., 2016
			Day: ↑
			Night: ↑
	Shaker	ShakerRNAi	24h: ↓	↓	↑	Controls membrane repolarization after action potentials.
			Day: ↓
			Night: ↓
	Sandman	CG8713 (Sandman)RNAi	24h: ↑	↑	-	Leak potassium channel involved in maintaining sleep state.
			Day: ↑
			Night: ↑
	Hyperkinetic	HyperkineticRNAi	24h: ↓	↓	↑	Interacting partner of Shaker, involved in sleep regulation.
			Day: ↓
			Night: ↓
	Sleepless	SleeplessRNAi	24h: ↓	↓	↑	Regulator of Shaker, involved in sleep regulation.
			Day: ↓
			Night: ↓
	Dop1R1	Downregulated in l-LNvs and s-LNvs	24h: ↓	-	-	Receptor for dopamine signaling, primarily in l-LNvs, promoting daytime sleep	Fernandez-Chiappe et al., 2020
			Day: ↓
			Night: N.S.
	Dop1R2	Downregulated in l-LNvs and s-LNvs	24h: ↓	-	-	Receptor for dopamine signaling, primarily in s-LNvs, promoting nighttime sleep
			Day: N.S.
			Night: ↓
	TbH	TbH−/−	24h: ↓	↓	↑	Synthesis of octopamine, which promotes sleep through Octb2R.	Deng et al., 2019
			Day: ↓
			Night: ↓
	Octb2R	Octb2R−/−	24h: ↓	↓	↑	Receptor for octopamine, which promotes sleep. Functions in both neurons and glial cells.
			Day: ↓
			Night: ↓
	Dop1R1	Dop1R1−/−	24h: ↑	↑	↑	Dopamine receptor that inhibits sleep. Expressed in mushroom body neurons.
			Day: ↑
			Night: ↑
	Dop1R2	Dop1R2−/−	24h: ↑	↑	↓	Dopamine receptor that inhibits sleep and is involved in sleep homeostasis.
			Day: ↑
			Night: ↑
	Dop2R	Dop2R−/−	24h: ↑	↑	↑	Dopamine receptor that inhibits sleep. Functions in Dilp2 and SIFa neurons.
			Day: ↑
			Night: ↑
	DopEcR	DopEcR−/−	24h: ↓	↓	↑	Dopamine receptor that promotes sleep. Expressed in fan-shaped body neurons.
			Day: ↓
			Night: ↓
	Tk	Tk−/−	24h: ↓	↓	↑	Neuropeptide involved in promoting daytime sleep. Expressed in specific neurons.
			Day: ↓
			Night: ↓
	CCHa1	CCHa1−/−	24h: ↓	↓	↑	Neuropeptide involved in regulating nighttime sleep. Expressed in specific neurons.
			Day: ↓
			Night: ↓
	R52B10-Gal4	-	24h: ↓	-	-	Wake-promoting neurons in the PB columnar neurons projecting to the FB and NO.
			Day: ↓
			Night: ↓
	R59E08-Gal4	-	24h: ↑	↑	-	Sleep-promoting PB interneurons.
			Day: ↑
			Night: ↑
	T1 DA neurons	-	24h: ↓	-	-	Wake-promoting dopaminergic neurons projecting to the PB.
			Day: ↓
			Night: ↓
	Dop2R	-	24h: ↑	-	-	Dopamine 2-like receptor in sleep-promoting PB interneurons. Knockdown increases sleep.
			Day: ↑
			Night: ↑
	wfs1	RNAi, mutant	24h: ↓	-	N.S.	Regulates sleep via dopaminergic signaling and ER-mediated calcium homeostasis	Hao et al., 2023
			Day: ↓
			Night: ↓
	sss	sssP1	24h: ↓	↓	↑	Regulates neuronal excitability and sleep through GABAT in glia.	Chen et al., 2015
			Day: ↓
			Night: ↓
	GABAT	gabatF	24h: ↑	↑	↑	Promotes wakefulness by degrading GABA in glia.
			Day: ↑
			Night: ↑
	GABAT	gabatPL	24h: ↑	↑	↑	Promotes wakefulness by degrading GABA in glia.
			Day: ↑
			Night: ↑
	sss+gabatF	sssP1;gabatF	24h: N.S.	N.S.	N.S.	GABAT suppression restores sleep in sss mutants.
			Day: N.S.
			Night: N.S.
	GABAT	gabatf	↑ 100–200 min compared to wild-type	-	-	GABAT regulates sleep independently of metabolic homeostasis. It likely promotes wakefulness by decreasing GABA levels.	Chen et al., 2015
	gat	gat33-1	24h: ↑	↑	Females: ↓	Controls GABAergic tone on arousal-promoting l-LNvs by reuptaking GABA, thereby regulating sleep amount and quality.	Chaturvedi et al., 2022
			Day: ↑		Males: No rebound
			Night: ↑
	DmGluRA	null	24h: N.S.	-	-	Regulates sleep/wake distribution across day and night in a light-dependent manner. Loss of DmGluRA reduces lifespan and exacerbates age-related sleep loss.	Ly & Naidoo, 2019
			Day: ↑
			Night: ↓
	Homer	Neuron-specific knockdown (elavC155>GAL4; UAS-Homer RNAi)	24h: ↓ (reduced by about 1/3 compared to controls)	-	Not examined	Required for sleep promotion in neurons	Ly et al., 2020
	DmGluRA	PPGTRF to AAAAAA (CRISPR/Cas9 mutation)	24h: ↓ (reduced by 51% compared to controls)	-	N.S.	Interaction with Homer is necessary for sleep promotion
	mGluR	mGluR112b	24h: ↓	↓	-	mGluR signaling is critical for sleep regulation and memory. Decreased mGluR expression or function impairs sleep and memory.	Hou et al., 2023
			Day: ↓
			Night: ↓
	mGluR	mGluRMI02169	24h: ↓	↓	-	mGluR signaling is critical for sleep regulation and memory. Decreased mGluR expression or function impairs sleep and memory.
			Day: ↓
			Night: ↓
	nAChRα2	α2‒/‒	24h: ↓	N.S.	N.S.	Promotes sleep in octopaminergic neurons, probably through octopaminergic signaling.	Dai et al., 2021
			Day: ↓
			Night: ↓
	nAChRβ2	β2‒/‒	24h: ↓	N.S.	N.S.	Promotes sleep in octopaminergic neurons, probably through octopaminergic signaling.
			Day: ↓
			Night: ↓
	nAChRα3	α3‒/‒	24h: N.S.	↓ (Hard to be awakened by exogenous stimuli)	↓	Promotes exogenous stimuli-induced arousal in dopaminergic neurons, probably through dopaminergic signaling.
			Day: N.S.
			Night: N.S.
	nAChRα2	α2KO	24h: ↓	N.S.	N.S.	Promotes sleep in octopaminergic neurons through octopaminergic signaling.
			Day: ↓
			Night: ↓
	nAChRβ2	β2KO	24h: ↓	N.S.	N.S.	Promotes sleep in octopaminergic neurons through octopaminergic signaling.
			Day: ↓
			Night: ↓
	nAChRα3	α3KO	24h: N.S.	↓	↓	Promotes arousal in dopaminergic neurons through dopaminergic signaling.
			Day: N.S.
			Night: N.S.
	nAChRα4	α4KO	24h: N.S.	N.S.	-	Role in sleep regulation unclear.
			Day: N.S.
			Night: N.S.
	nAChRα5	α5KO	24h: ↑	N.S.	-	Role in sleep regulation unclear.
			Day: ↑
			Night: ↑
	nAChRβ1	β1+/‒	24h: ↓	N.S.	-	Role in sleep regulation unclear.
			Day: ↓
			Night: ↓
	nAChRβ3	β3KO	24h: N.S.	↓ (Arousal rate ↓)	-	Role in sleep regulation unclear.
			Day: N.S.
			Night: N.S.
	mAChRA	mAChRA‒/‒	24h: N.S.	N.S.	-	Role in sleep regulation unclear.
			Day: N.S.
			Night: N.S.
	mAChRB	mAChRB‒/‒	24h: N.S.	↓ (Arousal rate ↓)	-	Role in sleep regulation unclear.
			Day: N.S.
			Night: N.S.
	mAChRC	mAChRC‒/‒	24h: N.S.	N.S.	-	Role in sleep regulation unclear.
			Day: N.S.
			Night: N.S.
	redeye	rye	24h: ↓	↓	↑	Encodes a nicotinic acetylcholine receptor α subunit required for sleep. RYE levels are up-regulated in short-sleeping mutants and after sleep deprivation, promoting sleep.	Shi et al., 2014
			Day: ↓
			Night: ↓
	nAChRα2	α2KO	24h: ↓	↓	N.S.	Promotes sleep in octopaminergic neurons	Dai et al., 2021
			Day: ↓
			Night: ↓
	nAChRβ2	β2KO	24h: ↓	↓	N.S.	Promotes sleep in octopaminergic neurons
			Day: ↓
			Night: ↓
	nAChRα3	α3KO	24h: N.S.	↓	↓	Promotes arousal in dopaminergic neurons
			Day: N.S.
			Night: N.S.
	shmt	shmt-es	24h: ↓	↓	-	Involved in L-serine synthesis, which is a precursor for D-serine	Dai et al., 2019
			Day: ↓
			Night: ↓
	sr	srko	24h: ↓	↓	-	Encodes serine racemase, the enzyme responsible for D-serine synthesis
			Day: -
			Night: ↓
	CG12338	CG12338ko	24h: -	↓	-	Involved in D-serine degradation
			Day: -
			Night: ↓
	CG11236	CG11236ko	24h: -	↓	-	Involved in D-serine degradation
			Day: -
			Night: ↓
	nmdar1	nmdar1KO	24h: ↓	↓	-	NMDA receptor subunit, downstream target of D-serine
			Day: -
			Night: ↓
	Nmdar1	RNAi	24h: ↓	-	-	NMDA receptor subunit involved in promoting sleep and memory.	Song et al., 2017
			Day: N.S.
			Night: ↓
	fumin (fmn)	fmn	24h: ↓	-	-	Dopamine transporter mutation; increased dopamine signaling reduces sleep.
			Day: ↓
			Night: ↓
	Octα2R	Octα2R hypo	24h: N.S.	-	-	Regulates locomotor activity, grooming behavior, and starvation-induced hyperactivity. Expressed in the pars intercerebralis (PI) region.	Nakagawa et al., 2022
	OAMB	OAMB 286	24h: ↑	-	-	Mediates octopamine signaling through cAMP in Dilp2 neurons to promote wakefulness.	Crocker et al., 2010
			Day: ↑
			Night: ↑
	OAMB	OAMB 584	24h: ↑	-	-	Mediates octopamine signaling through cAMP in Dilp2 neurons to promote wakefulness.
			Day: ↑
			Night: ↑
	OctB2R	18896	24h: ↓	-	-	Not involved in mediating octopamine's wake-promoting effects.
			Day: ↓
			Night: N.S.
	14-3-3ε	14-3-3εEP3578	24h: ↓	↓	↓	Regulates sleep via PDF and neurotransmitters (dopamine and octopamine pathways)	Wei et al., 2021
			Day: ↓
			Night: ↓
	Dop1R1	Dop1R1KO	24h: ↑	N.S.	N.S.	Dopamine receptor involved in sleep regulation
			Day: ↑
			Night: ↑
	Oamb	OambMI11478	24h: ↑	N.S.	N.S.	Octopamine receptor involved in sleep regulation
			Day: ↑
			Night: ↑
	Ubx	Ubx1/+	24h: ↓	N.S.	N.S.	Transcription factor that regulates PDF expression
			Day: ↓
			Night: ↓
	stx	stxd77	24h: ↓	↓	↑	Stuxnet positively regulates Octb2R through repression of Polycomb in the ellipsoid body of the adult fly brain.	Zhao et al., 2021
			Day: ↓
			Night: N.S.
	stx	stx34	24h: ↓	↓	↑	Stuxnet positively regulates Octb2R through repression of Polycomb in the ellipsoid body of the adult fly brain.
			Day: ↓
			Night: N.S.
	Octb2R	Various mutants	24h: ↑	-	↑	Mediates the effect of octopamine on sleep homeostasis. Downregulated by the Stuxnet-Polycomb cascade.
			Day: ↑
			Night: ↑
	Pc	PcXT109	24h: ↓	-	-	Polycomb is downstream of Stuxnet and represses Octb2R transcription.
			Day: ↓
			Night: N.S.
	Tdc2	Tdc2RO54	24h: ↑	↑	-	Catalyzes the conversion of tyrosine to tyramine, which is a precursor for octopamine and thus affects the synthesis of octopamine.	Crocker & Sehgal, 2008
			Day: ↑
			Night: N.S.
	TβH	TβHnm18	24h: ↑	↑	-	Catalyzes the conversion of tyramine to octopamine.
			Day: ↑
			Night: N.S.
	Tdc2	Tdc2RO54	24h: ↑	↑	-	Catalyzes the conversion of tyrosine to tyramine, essential for octopamine synthesis. Mutation leads to reduced octopamine and tyramine levels, increasing sleep.	Crocker & Sehgal, 2008
			Day: ↑
			Night: N.S.
	TβH	TβHnm18	24h: ↑	↑	-	Catalyzes the conversion of tyramine to octopamine. Mutation leads to reduced octopamine but increased tyramine levels, increasing sleep.
			Day: ↑
			Night: N.S.
	TyrRII	R86E01-GAL4>UAS-TyrRII-RNAi	24h: ↓	↓	↓	Required in astrocytes for sleep homeostasis. Upregulation in response to sleep need.	Blum et al. (2021)
			Day: ↓
			Night: ↓
	Ca-α1D	R86E01-GAL4>UAS-Ca-α1D-RNAi	24h: ↓	↓	↓	L-type Ca2+ channel required for astrocytic Ca2+ signaling and sleep rebound.
			Day: ↓
			Night: ↓
	Spz	R86E01-GAL4>UAS-Spz-RNAi	24h: ↓	↓	↓	Secreted molecule that signals sleep need to R5 neurons via Toll receptors.
			Day: ↓
			Night: ↓
	Toll	R58H05-GAL4>UAS-Toll-RNAi	24h: ↓	↓	↓	Receptor on R5 neurons required for sleep drive circuit activation.
			Day: ↓
			Night: ↓
	VMAT	VMATp1	24h: ↑ (iso31 background)	↑	↓ (less effective deprivation, rebound proportional to sleep lost)	Regulates sleep duration and arousal state by modulating multiple neurotransmitter pathways.	Hou et al., 2023
			24h: N.S. (iso31 outcrossed background)
Cell Signaling Pathway-Related Genes	Tor	per-Gal4>UAS-Tor-RNAi	24h: ↓	↓	-	Involved in the regulation of locomotor activity rhythm and circadian plasticity of L2 interneurons.	Kijak & Pyza, 2017
			Day: ↓
			Night: ↓
	Atg5	per-Gal4>UAS-Atg5-RNAi	24h: ↓	↓	-	Involved in the regulation of circadian plasticity of L2 interneurons.
			Day: ↓
			Night: ↓
	Atg7	per-Gal4>UAS-Atg7-RNAi	24h: ↓	↓	-	Involved in the regulation of circadian plasticity of L2 interneurons.
			Day: ↓
			Night: ↓
	hiw (highwire)	hiwΔN, hiwND8	24h: ↓	↓	-	Required for post-injury sleep induction and axonal degeneration.	Singh & Donlea, 2020
			Day: ↓
			Night: ↓
	bsk (basket)	orco-GAL4/UAS-bskDN	24h: ↓	↓	-	Required for post-injury sleep induction and axonal degeneration.
			Day: ↓
			Night: ↓
	orco	orco1, orco2, orco1/orco2	24h: ↓	↓	-	Required for maintaining ORN axons and post-injury sleep induction.
			Day: ↓
			Night: ↓
	JNK (bsk)	UAS-JNK RNAi Line1, UAS-JNK RNAi Line2, bsk147e	24h: ↓	N.S.	↑	Involved in sleep regulation and longevity; functions in the mushroom body to regulate sleep.	Takahama et al., 2012
			Day: ↓
			Night: ↓
	sra	sraKO	24h: ↓	N.S.	-	Regulates sleep through its interaction with calcineurin (CN).	Nakai et al., 2011
			Day: ↓
			Night: ↓
	CanA-14F	CanA-14FKO	24h: ↓	N.S.	-	Major catalytic subunit of CN regulating sleep.
			Day: ↓
			Night: ↓
	CanB	CanBKO	24h: ↓	N.S.	-	Major regulatory subunit of CN regulating sleep.
			Day: ↓
			Night: ↓
	CanA-14F	CnA#1 RNAi	24h: ↓	↓	N.S.	Involved in sleep regulation and memory consolidation.	Tomita et al., 2011
			Day: ↓
			Night: ↓
	CanB	CnB#2 RNAi	24h: ↓	↓	N.S.	Involved in sleep regulation and memory consolidation.
			Day: ↓
			Night: ↓
	sra	sraKO	24h: ↓	N.S.	-	Regulates sleep through its interaction with calcineurin (CN).	Nakai et al., 2011
			Day: ↓
			Night: ↓
	CanA-14F	CanA-14FKO	24h: ↓	N.S.	-	Major catalytic subunit of CN regulating sleep.
			Day: ↓
			Night: ↓
	CanB	CanBKO	24h: ↓	N.S.	-	Major regulatory subunit of CN regulating sleep.
			Day: ↓
			Night: ↓
	sra	sraKO	24h: ↓	↓	-	Regulates calcineurin activity; involved in sleep maintenance	Nakai et al., 2011
			Day: ↓
			Night: ↓
	CanA-14F	CanA-14FKO	24h: ↓	↓	-	Catalytic subunit of calcineurin; major regulator of sleep
			Day: ↓
			Night: ↓
	CanB	CanBKO	24h: ↓	↓	-	Regulatory subunit of calcineurin; major regulator of sleep
			Day: ↓
			Night: ↓
	CanA-14F	CnA#1 RNAi	24h: ↓	↓	N.S.	Catalytic subunit of calcineurin; regulates sleep duration and memory retention	Tomita et al., 2011
			Day: ↓
			Night: ↓
	CanB	CnB#2 RNAi	24h: ↓	↓	N.S.	Regulatory subunit of calcineurin; regulates sleep duration
			Day: ↓
			Night: ↓
	sra	sraKO	24h: ↓	↓	-	Regulates calcineurin activity; involved in sleep maintenance	Nakai et al., 2011
			Day: ↓
			Night: ↓
	CanA-14F	CanA-14FKO	24h: ↓	↓	-	Catalytic subunit of calcineurin; major regulator of sleep
			Day: ↓
			Night: ↓
	CanB	CanBKO	24h: ↓	↓	-	Regulatory subunit of calcineurin; major regulator of sleep
			Day: ↓
			Night: ↓
	cv-c	cv-cC524/cv-cMB03717	24h: ↓	N.S.	↓	Regulates electrical excitability of dorsal fan-shaped body neurons in response to sleep pressure.	Donlea et al., 2014
			Day: ↓
			Night: ↓
	dbt	dbtS	24h: ↓	N.S.	-	Affects sleep through PER in circadian neurons (nighttime sleep decrease)	Wang et al., 2022
			Day: ↓
			Night: ↓
	dbt	dbtL	24h: ↓	N.S.	-	Affects sleep through PER in circadian neurons (nighttime sleep decrease)
			Day: ↑
			Night: ↓
	dbt	dbt-GAL4/UAS-dbtRNAi	24h: ↓	N.S.	-	Affects sleep through PER in both circadian and non-circadian neurons
			Day: ↑
			Night: ↓
	dbt	tim-GAL4/UAS-dbtRNAi	24h: ↓	N.S.	-	Affects sleep through PER in circadian neurons (nighttime sleep decrease)
			Day: N.S.
			Night: ↓
	dbt	per-GAL4/UAS-dbtRNAi	24h: ↓	N.S.	-	Affects sleep through PER in non-circadian neurons (daytime sleep increase)
			Day: ↑
			Night: N.S.
	Gprk2	gprk2KO	24h: ↓	-	-	Required for normal alcohol sensitivity and rapid tolerance development.	Kang et al., 2020
			Day: ↓
			Night: ↓
	DInR	InR[GC25]/+	24h: ↓	-	-	Regulates sleep duration and bout duration, particularly during daytime.
			Day: ↓
			Night: ↓
	insomniac	inc1	24h: ↓	↓	↑	Controls sleep duration and consolidation. Involved in ubiquitin ligase complex.	Vecsey et al., 2014
			Day: ↓
			Night: ↓
	insomniac	inc2	24h: ↓	↓	↑	Controls sleep duration and consolidation. Involved in ubiquitin ligase complex.
			Day: ↓
			Night: ↓
	Dilp2	Dilp2	24h: ↓	↓	↑	Involved in sleep regulation and metabolic processes.
			Day: ↓
			Night: ↓
	dilp2-3,5	dilp2-3,5	24h: ↑	↑	↑	Reduces IIS activity, affecting sleep and activity patterns.	Metaxakis et al., 2014
			Day: ↓
			Night: ↑
	dfoxo	dfoxoD94	24h: N.S.	N.S.	N.S.	Transcription factor essential for IIS-mediated lifespan extension.
			Day: ↓
			Night: N.S.
	AkhR	AkhR null	24h: N.S.	N.S.	N.S.	Receptor for adipokinetic hormone, involved in energy mobilization.
			Day: ↓
			Night: N.S.
	S6K	S6KSTDETE	24h: ↑	↑	↑	Ribosomal protein S6 kinase, involved in protein synthesis and growth.
			Day: N.S.
			Night: ↑
	DopR1	DopR1 null	24h: ↑	↑	↑	Dopamine receptor, involved in dopaminergic signaling.
			Day: N.S.
			Night: ↑
	INRDN	da-Gal4/UAS-INRDN	24h: ↑	↑	↑	Dominant-negative form of the insulin receptor, reduces IIS activity.
			Day: ↓
			Night: ↑
	CncC	Overexpression (OE)	24h: N.S.	N.S.	-	Modulates synaptic function and longevity. Increased antioxidant signaling.	Spiers et al., 2019
			Day: ↓
			Night: N.S.
	CncC	RNAi	24h: ↓	N.S.	-	Reduced antioxidant signaling. Impaired synaptic function.
			Day: ↑
			Night: ↓
	Keap1	RNAi	24h: N.S.	N.S.	-	Reduced inhibition of CncC signaling. Enhanced synaptic function.
			Day: N.S.
			Night: ↑
	human Tau	Tim>Tau	Total: ↓	-	-	Overexpression of human Tau in clock neurons disrupts sleep.	Zhu et al., 2022
			Day: ↓
			Night: ↓
	human Aβ42	Tim>tAβ42	Total: ↓	-	-	Overexpression of human Aβ42 in clock neurons disrupts sleep.
			Day: ↓
			Night: ↓
	mnb (DYRK1A)	Tim>mnb	Total: ↓	-	-	Overexpression of mnb (DYRK1A) in clock neurons disrupts sleep.
			Day: ↓
			Night: ↓
	human Tau	Tim>Tau	Total: ↓	-	-	Overexpression of human Tau in clock neurons disrupts sleep.	Zhu et al., 2022
			Day: ↓
			Night: ↓
	human Aβ42	Tim>tAβ42	Total: ↓	-	-	Overexpression of human Aβ42 in clock neurons disrupts sleep.
			Day: ↓
			Night: ↓
	mnb (DYRK1A)	Tim>mnb	Total: ↓	-	-	Overexpression of mnb (DYRK1A) in clock neurons disrupts sleep.
			Day: ↓
			Night: ↓
	Nf1	nf1P1	24h: ↓	↓	-	Controls Ras-GTPase signaling, cAMP levels, and potentially other signaling cascades.	King et al., 2016
			Day: ↓
			Night: ↓
	Nf1	Nf1KK	24h: ↓	↓	-	Activates cAMP–PKA signaling in mushroom body neurons, promoting daytime wakefulness.	Almeida et al., 2021
			Day: ↓
			Night: ↓
	Nf1	Nf1P1/Nf1P2	24h: ↓	↓	-	Regulates sleep duration and depth through Alk signaling in neurons.	Almeida et al., 2021
			Day: ↓
			Night: ↓
	Alk	Alkts/1	24h: ↑	↓	↑	Negatively regulates sleep through the mushroom body; interacts with Nf1.	Bai & Sehgal, 2015
			Day: ↑
			Night: ↑
	Nf1	Nf1P1/P2	24h: ↓	↓	↑	Promotes sleep in some brain regions and inhibits it in others; interacts with Alk.
			Day: ↓
			24h: ↓
			Day: ↓
			Night: ↓
	nowl	nowl1	24h: ↓	↓	N.S.	Modulates GABA signaling in Rdl-expressing neurons, negatively regulates Ras	Maurer et al., 2020
			Day: ↓
			Night: ↓
	Nf1	Nf1-RNAi	24h: ↓	↓	N.S.	Negatively regulates Ras signaling
			Day: ↓
			Night: ↓
	Cul3	Cul3-RNAi	24h: ↓	↓	-	Component of the Cul3 ubiquitin ligase complex, interacts with Insomniac
			Day: ↓
			Night: ↓
	Nf1	nf1P1	24h: ↓	↓	-	Acts in GABA-sensitive neurons to modulate sleep depth and metabolic rate.	Almeida et al., 2021
			Day: ↓
			Night: ↓
	norpA	norpAP24	24h: ↓	-	-	Required for circadian entrainment in low light through the NORPA-dependent pathway	Saint-Charles et al., 2016
	cry	cry02	24h: ↓	-	-	Required for fast synchronization with delays in low light
	Rh1	Rh1-GAL4 > UAS-norpA	24h: ↓	-	-	Sufficient for fast synchronization with advances but slower for delays
	Rh6	Rh6-GAL4 > UAS-norpA	24h: ↓	-	-	Sufficient for fast synchronization with advances but slower for delays
	Rh3	Rh3-GAL4 > UAS-norpA	24h: ↓	-	-	Sufficient for fast synchronization with advances but slower for delays
	Rh4	Rh4-GAL4 > UAS-norpA	24h: ↓	-	-	Sufficient for fast synchronization with advances but slower for delays
	Rh5	Rh5-GAL4 > UAS-norpA	24h: N.S.	-	-	Insufficient for synchronization through the NORPA-dependent pathway
	Rh2	Rh2-GAL4 > UAS-norpA	24h: N.S.	-	-	Insufficient for synchronization through the NORPA-dependent pathway
	dNR1	dNR1(N631Q)	24h: ↓	-	-	NMDA receptor-mediated Ca2+ influx disrupts circadian rhythms by removing Mg2+ block	Song et al., 2017
	elav-GAL4	elav-GAL4>UAS-dNR1(N631Q)	24h: ↓	-	-	NMDA receptor-mediated Ca2+ influx disrupts circadian rhythms by removing Mg2+ block
	tim-GAL4	tim-GAL4>UAS-dNR1(N631Q)	24h: ↓	-	-	NMDA receptor-mediated Ca2+ influx disrupts circadian rhythms by removing Mg2+ block
	pdf-GAL4	pdf-GAL4>UAS-dNR1(N631Q)	24h: N.S.	-	-	NMDA receptor-mediated Ca2+ influx disrupts circadian rhythms by removing Mg2+ block
	pdfr-GAL4	pdfr-GAL4>UAS-dNR1(N631Q)	24h: ↓	-	-	NMDA receptor-mediated Ca2+ influx disrupts circadian rhythms by removing Mg2+ block
	Clk4.1M-GAL4	Clk4.1M-GAL4>UAS-dNR1(N631Q)	24h: N.S.	-	-	NMDA receptor-mediated Ca2+ influx disrupts circadian rhythms by removing Mg2+ block
	Cam4c1	Cam4c1;tim-GAL4>UAS-dNR1(N631Q)	24h: ↓	-	-	NMDA receptor-mediated Ca2+ influx disrupts circadian rhythms by removing Mg2+ block
	Camn339	Camn339;tim-GAL4>UAS-dNR1(N631Q)	24h: ↓	-	-	NMDA receptor-mediated Ca2+ influx disrupts circadian rhythms by removing Mg2+ block
	Cam7	Cam7;tim-GAL4>UAS-dNR1(N631Q)	24h: ↓	-	-	NMDA receptor-mediated Ca2+ influx disrupts circadian rhythms by removing Mg2+ block
	EphA1	EphA1WT	24h: ↓	-	-	Human wild-type EphA1 mis-expression leads to reduced sleep duration and increased locomotor activity	Buhl et al., 2022
	EphA1	EphA1P460L	24h: ↓	-	-	Human mutant EphA1P460L mis-expression leads to reduced sleep duration and increased locomotor activity
	Eph	EphRNAi	24h: N.S.	-	-	RNAi-mediated knockdown of fly Eph leads to fragmented sleep with more episodes of shorter duration
	ephrin	ephrinRNAi	24h: N.S.	-	-	RNAi-mediated knockdown of fly ephrin leads to fragmented sleep with more episodes of shorter duration
	Rho1	Rho1DN	24h: N.S.	-	-	Dominant-negative form of Rho1 leads to fragmented sleep with more episodes of shorter duration
	Eph	Eph over-expression	24h: N.S.	-	-	Over-expression of fly Eph leads to increased sleep during the day and reduced sleep at night
	rho	rhoDN (RNAi)	24h: ↓	↓	↑	Required for sleep maintenance in the pars intercerebralis region.	Foltenyi et al., 2007
	EGFR	EGFRDN	24h: ↓	↓	↑	Blocks the activation of ERK, essential for sleep maintenance.
	RhoH281Y	RhoH281Y	N.S.	N.S.	N.S.	Inactive mutant, no effect on sleep.
	s-Spitz	Overexpressed	24h: ↑	↑	N.S.	Soluble ligand that activates EGFR, increases sleep.
	Sik3	Sik3-SA (pan-neuronal)	24h: ↑	N.S.	N.S.	Overexpression in all neurons increases sleep, decreases circadian amplitude under DD.	Kobayashi et al., 2023b
		Sik3-SA (PDF neurons)	24h: ↑	N.S.	-	Overexpression in PDF neurons increases sleep during subjective daytime under DD.
		Sik3 RNAi (PDF neurons)	N.S.	-	-	Knockdown in PDF neurons lengthens circadian period.
	timeless (tim)	PG>tim1-RNAi	24h: ↓	-	-	Essential for steroid hormone production in PG cells.	Kobayashi et al., 2023b
	timeless (tim)	PG>tim2-RNAi	24h: ↓	-	-	Essential for steroid hormone production in PG cells.
	period (per)	PG>per-RNAi	24h: ↓	-	-	Essential for steroid hormone production in PG cells.
	cycle	PG>cycle-RNAi	24h: ↓	-	-	Essential for steroid hormone production in PG cells.
	dco	PG>dco-RNAi	24h: ↓	-	-	Essential for steroid hormone production in PG cells.
	vrille	PG>vrille-RNAi	24h: ↓	-	-	Essential for steroid hormone production in PG cells.
	shaggy (gsk3)	PG>shaggy-RNAi	24h: ↓	-	-	Essential for steroid hormone production in PG cells.
	clock	PG>clock-RNAi	24h: ↓	-	-	Essential for steroid hormone production in PG cells.
	cry	PG>cry-RNAi	24h: ↓	-	-	Essential for steroid hormone production in PG cells.
Neuropeptide Signaling-Related Genes	AstA	AstA34>TrpA1	24h: ↑	↑	-	Inhibits feeding and promotes sleep via AstA signaling. Modulated by PDF.	Chen et al., 2016
			Day: ↑
			Night: ↑
	AstA	AstASK4 null	N.S.	N.S.	-	Lack of AstA peptides does not affect baseline sleep or feeding.
	AstA	AstA34>Kir2.1	24h: ↓	↓	-	Silencing AstA cells increases activity and decreases sleep.
			Day: ↓
			Night: ↓
	AstA	AstA1>Kir2.1	24h: ↓	↓	-	Silencing AstA cells increases activity and decreases sleep.
			Day: ↓
			Night: ↓
	PDF	sLNv>TrpA1	24h: ↑	-	-	Activation of PDF neurons increases sleep specifically during morning and evening peaks.
			Day: ↑
			Night: N.S.
	AstA	AstA33-GAL4 > AstA-RNAi	N.S.	N.S.	N.S.	Gut-specific knockdown of AstA does not affect baseline sleep.	Li et al., 2023
	AstA	AstA33-GAL4 > AstA-RNAi (SD)	N.S.	N.S.	↑	Gut-specific knockdown of AstA improves energy balance under sleep deprivation.
	Akh	AkhA/SAP	N.S.	N.S.	↑	Akh deficiency improves energy balance under sleep deprivation.
	TrpA1	TrpA1-GAL4 > TrpA1-RNAi (SD)	N.S.	N.S.	↑	TrpA1 knockdown in AstA EEs improves energy balance under sleep deprivation.
	AstA	AstAMB10261	24h: ↓	↓	↓	Sleep-promoting neurons in dFB release AstA to inhibit helicon cells, promoting sleep.	Donlea et al., 2018
			Day: ↓
			Night: ↓
	AstA-R1	AstA-R1MB07922	24h: ↓	↓	↓	AstA-R1 in helicon cells mediates the inhibitory effect of AstA from dFB neurons.
			Day: ↓
			Night: ↓
	dFB	R23E10 > Kir2.1	24h: ↑	↑	↑	dFB neurons promote sleep via inhibitory transmitters including AstA.
			Day: ↑
			Night: ↑
	Helicon	R24B11 > Kir2.1	24h: ↑	↑	↑	Helicon cells gate locomotion and are inhibited by dFB neurons via AstA.
			Day: ↑
			Night: ↑
	AstA	AstA-R1RNAi	24h: ↑	↑	↑	Knocking down AstA-R1 in R23E10 neurons increases sleep.	Dissel et al., 2022
			Day: ↑
			Night: ↑
	AstA	AstA-R2RNAi	24h: ↑	↑	↑	Knocking down AstA-R2 in R23E10 neurons increases sleep.
			Day: ↑
			Night: ↑
	Dop1R1	Dop1R1RNAi	N.S.	N.S.	↑	Knocking down Dop1R1 in R23E10 neurons increases sleep after time-restricted feeding.
	Dop1R2	Dop1R2RNAi	24h: ↑	↑	N.S.	Knocking down Dop1R2 in R23E10 neurons increases baseline sleep.
			Day: ↑
			Night: N.S.
	AstA	AstAMB10261	24h: ↓	↓	↓	Encodes a neuropeptide that promotes sleep by inhibiting helicon cells, which are involved in visually guided movement and locomotion.	Fujiwara et al., 2018
			Day: ↓
			Night: ↓
	AstA-R1	AstA-R1MB07922	24h: ↓	↓	↓	Encodes a receptor for AstA, expressed in helicon cells, and plays a role in transmitting the sleep-promoting signal from dFB neurons to helicon cells.
			Day: ↓
			Night: ↓
	AstA	AstA33-GAL4 > UAS-AstA-RNAi	24h: ↓	↓	↓	Encodes a neuropeptide that promotes sleep, feeding, and animal development by activating certain neurons. In the gut, it promotes the release of adipokinetic hormone (Akh) to mobilize systemic energy reserves by targeting its receptor AstA-R2 in Akh-producing cells.	Li et al., 2023
			Day: ↓
			Night: ↓
	AstA-R2	Akh-GAL4 > UAS-AstA-R2-RNAi	24h: ↓	↓	↓	Encodes a receptor for AstA, expressed in Akh-producing cells, and plays a role in transmitting the sleep-promoting signal from dFB neurons to helicon cells.
			Day: ↓
			Night: ↓
	CCHa1	CCHa1SK8	24h: ↓	↓	↑	Encodes a neuropeptide that connects the DN1a clock neurons to the ventral lateral clock neurons (LNv) via the CCHa1 receptor, influencing morning activity and sleep patterns.	Fujiwara et al., 2018
			Day: ↓
			Night: ↓
	CCHa1-R	tim > CCHa1-RRNAi	24h: ↓	↓	↑	Encodes a receptor for CCHa1, expressed in the LNv neurons, and plays a role in transmitting the circadian signal from DN1a neurons to LNv neurons.
			Day: ↓
			Night: ↓
	CCHa1	CCHa1 mutant	24h: ↓	↓	↓	Encodes a neuropeptide that suppresses arousability from sleep by signaling to dopaminergic neurons in the brain.	Titos et al., 2023
			Day: ↓
			Night: ↓
	CCHa1R	CCHa1R mutant	24h: ↓	↓	↓	Encodes a receptor for CCHa1, expressed in dopaminergic neurons, and plays a role in transmitting the sleep-regulating signal from the gut to the brain.
			Day: ↓
			Night: ↓
	Dh31	DH31KG09001	24h: ↑	↑	-	Suppression of sleep maintenance late at night and awakening before dawn	Kunst et al., 2014
			Day: ↑
			Night: ↑
	Dh44	Dh44RNAi	L3: ↓ at CT13	↓ at CT13	-	Required for sleep-wake rhythm development through glucose metabolic genes.	Poe et al., 2024
	Glut1	Glut1RNAi	L3: ↓ at CT13	↓ at CT13	-	Glucose transporter required for sleep-wake rhythm development in Dh44 neurons.
	Hex-C	Hex-C RNAi	L3: ↓ at CT13	↓ at CT13	-	Hexokinase required for sleep-wake rhythm development in Dh44 neurons.
	PyK	PyK RNAi	L3: ↓ at CT13	↓ at CT13	-	Pyruvate kinase required for sleep-wake rhythm development in Dh44 neurons.
	Hmgcr	elav-GAL4 > UAS-Hmgcr RNAi	24h: ↑	↑	↓	Involved in sleep regulation through insulin-producing cells and DH44 neurons in the pars intercerebralis.	Alsehli et al., 2022
			Day: ↑
			Night: ↑
	Hmgcr	Dilp2-GAL4 > UAS-Hmgcr RNAi	24h: N.S.	↑	↓	Involved in sleep regulation through insulin-producing cells in the pars intercerebralis.
			Day: N.S.
			Night: ↑
	Hmgcr	DH44-GAL4 > UAS-Hmgcr RNAi	24h: ↓	↓	-	Involved in sleep regulation through DH44 neurons in the pars intercerebralis.
			Day: ↓
			Night: ↓
	per	per0	24h: ↓	-	-	Core clock gene, regulates circadian rhythms of sleep-wake cycles	Poe et al., 2023
			Day: ↓
			Night: ↓
	tim	tim0	24h: ↓	-	-	Core clock gene, regulates circadian rhythms of sleep-wake cycles
			Day: ↓
			Night: ↓
	CCHa1	CCHa1-RNAi	24h: ↓	↓	-	Neuropeptide signaling, required for rhythmic sleep and deep sleep
			Day: ↓
			Night: ↓
	Dh44	Dh44-RNAi	24h: ↓	↓	-	Neuropeptide signaling, required for rhythmic sleep and deep sleep
			Day: ↓
			Night: ↓
	clock	clkJRK	24h: ↓	↓	-	Core clock gene, regulates circadian rhythms of sleep-wake cycles
			Day: ↓
			Night: ↓
	FR	FRMB04659	24h: ↓	-	↓	Receptor for FMRFamide neuropeptides, involved in stress-induced sleep	Lenz et al., 2015
			Day: ↓
			Night: N.S.
	FMRFa	FMRFaKG01300	24h: ↓	-	↓	Neuropeptide involved in stress-induced sleep
			Day: ↓
			Night: N.S.
	dInR	Dsk-Gal4 > dInR-CA	Fed: ↓	-	-	Insulin signaling in Dsk neurons regulates sleep under fed and starved conditions	Palermo et al., 2022
			Starved: N.S.
	DILP1	ilp1[1]	24h: ↓	-	-	Involved in sleep regulation through insulin signaling	Cong et al., 2015
			Day: ↓
			Night: N.S.
	DILP2	ilp2[1]	24h: ↓	-	-	Involved in sleep regulation through insulin signaling
			Day: ↓
			Night: ↓
	DILP3	ilp3[1]	24h: ↓	-	-	Involved in sleep regulation through insulin signaling
			Day: ↓
			Night: ↓
	DILP4	ilp4[1]	N.S.	-	-	Involved in sleep regulation through insulin signaling
	DILP5	ilp5[1]	24h: ↓	-	-	Involved in sleep regulation through insulin signaling
			Day: ↓
			Night: ↓
	DILP6	ilp6[41]	24h: ↓	-	-	Involved in sleep regulation through insulin signaling
			Day: ↓
			Night: ↓
	DILP7	ilp7[1]	24h: ↓	-	-	Involved in sleep regulation through insulin signaling
			Day: ↓
			Night: ↓
	DInR	InR[GC25]/+	24h: ↓	-	-	Involved in sleep regulation through insulin signaling
			Day: ↓
			Night: ↓
	upd2	upd2Δ	24h: ↓	↓	N.S.	Secreted from fat body, regulates sleep and feeding, affects sleep quality	Iyengar et al., 2022
			Day: ↓
			Night: ↓
	Dilp2	Dilp2-GAL4>UAS-Dilp2RNAi	24h: ↓	↓	↑	Regulates sleep depth during starvation and prevents sleep rebound.	He et al., 2013
			Day: ↓
			Night: ↓
	dInR	Dsk-Gal4 > dInR-CA	Fed: ↓	-	-	Activating insulin signaling in Dsk neurons decreases sleep in the fed state and blunts starvation-induced sleep suppression.	Buhl et al., 2019
			Starved: N.S.
	Acer	Δ168	24h: ↓	-	-	Involved in the dietary modulation of sleep via regulation of Drosophila insulin-like peptide 5 (Dilp5) protein levels in the IPCs.	Pirooznia et al., 2012
			Day: ↓
			Night: ↑
	Dop1R1	CRISPR/Cas9-mediated knock-out in ITP+ LNs	Daytime (ZT00-06): ↑	↑	-	Dop1R1 in ITP+ LNs promotes morning wakefulness and decreases sleep depth.	Huang et al., 2018
	ITP	ITP-KD	N.S.	-	-	ITP promotes evening activity and reduces nocturnal activity. It is involved in clock output pathways and may act downstream of the clock to control rhythmic behavior.	Potdar & Sheeba, 2018
	ITP/PDF	ITP/PDF-double-KD	24h: ↓	-	-	ITP and PDF are the clock's main output signals that cooperate in controlling the flies' activity rhythms and sleep. Their combined knockdown significantly reduces sleep during the siesta and night.
			Day: ↓
			Night: ↓
	SPR	SPR2/2	24h: ↓	-	↓	Stabilizes sleep by modulating arousal neurons (pdf neurons) through its ligand MIP	Fujiwara et al., 2018
			Day: ↓
			Night: ↓
	MIP	MIP-RNAi	24h: ↓	-	↓	Stabilizes sleep by reducing cAMP levels in pdf neurons through its receptor SPR
			Day: ↓
			Night: ↓
	NPF	NPFSK2	N.S.	-	↓	NPF signaling promotes wakefulness under nutrient deprivation conditions	Chung et al., 2017
	AstC	AstCR1 RNAi in LNds	24h: ↓	↓	↑	AstC is involved in high-temperature-induced sleep increase by inhibiting LNd activity.	Poe et al., 2023; Yuan et al., 2024.
			Day: ↓
			Night: ↓
	AstC	AstCR1 mutant	24h: ↓	↓	↑	AstC is involved in high-temperature-induced sleep increase by inhibiting LNd activity.
			Day: ↓
			Night: ↓
	NPF	NPF RNAi in LNds	24h: ↓	↓	↑	NPF is involved in low-temperature-induced sleep decrease by activating LPNs.
			Day: ↓
			Night: ↓
	NPFR	NPFR RNAi in LPNs	24h: ↓	↓	↑	NPFR is involved in low-temperature-induced sleep decrease by activating LPNs.
			Day: ↓
			Night: ↓
	TrpA1	TrpA1 mutant	24h: ↓	↓	↑	TrpA1 is involved in high-temperature-induced sleep increase by activating ACs, which in turn activate LPNs.
			Day: ↓
			Night: ↓
	ShibireTS	ShibireTS in LPNs	24h: ↓	↓	↑	ShibireTS inhibits LPN activity, reducing sleep duration.
			Day: ↓
			Night: ↓
	npf	Over-expression	24h: ↑	↑	↓	Promotes sleep by increasing sleep episode duration and reducing sleep latency in male flies.	Pirooznia et al., 2012
			Day: N.S.
			Night: ↑
	npfr1	Over-expression	24h: ↑	↑	↓	Promotes sleep by increasing sleep episode duration and reducing sleep latency in male flies.
			Day: ↑
			Night: ↑
	tau	tim > tau	24h: ↓	-	-	Affects circadian rhythm and sleep by increasing neuronal excitability of clock neurons.	Iyengar et al., 2022
			Day: ↓
			Night: ↓
	Tip60	dTip60E431Q	24h: ↓	↓	-	Epigenetic regulation of axonal growth and PDF levels in sLNvs, affecting sleep–wake cycles.	Chung et al., 2017
			Day: ↑
			Night: ↓
	APP	APP	24h: ↓	↓	-	Interacts with Tip60 to regulate PDF expression and sleep–wake cycles.
			Day: ↑
			Night: ↓
	Pdf	Pdf RNAi	24h: ↓	↓	-	Neuropeptide that promotes wakefulness and stabilizes sleep–wake cycles.
			Day: ↑
			Night: ↓
	Tip60	dTip60WT	24h: ↓	↓	-	Overexpression increases PDF levels, leading to increased wakefulness.
			Day: N.S.
			Night: ↓
	APP	APP; dTip60WT	N.S.	-	-	Overexpression of Tip60 rescues APP-induced sleep defects.
	UNC-7	unc-7(e5)	↓ (L4/A lethargus)	↓	-	Forms gap junctions with UNC-9; required downstream of EGL-4 for sleep	Huang et al., 2018
	UNC-9	unc-9(e101)	↓ (L4/A lethargus)	↓	-	Forms gap junctions with UNC-7; required downstream of EGL-4 for sleep
	EGL-4	egl-4(n479)	↓ (L4/A lethargus)	↓	-	cGMP-dependent kinase; acts upstream of UNC-7/UNC-9 gap junctions
	NCA-1	nca-1(e625)	↓ (L4/A lethargus)	N.S.	-	Cation channel; acts upstream of EGL-4 and gap junctions
	UNC-79	unc-79(ec1)	↑ (L4/A lethargus)	↑	-	Auxiliary subunit for NCA channels; acts upstream of EGL-4 and gap junctions
	PDFR-1	pdfr-1(ok3425)	N.S.	↑	-	Receptor for PDF neuropeptide; acts in parallel to NCA channels
	pdfr	pdfr5304	24h: ↓	-	-	Receptor for pigment-dispersing factor (PDF); promotes wakefulness during the day by inhibiting dopaminergic neurons.	Poe et al., 2023
			Day: ↑
			Night: N.S.
	pdfr	pdfr3369	24h: ↓	-	-	Receptor for pigment-dispersing factor (PDF); promotes wakefulness during the day by inhibiting dopaminergic neurons.
			Day: ↑
			Night: N.S.
	Tip60	Tip60HAT mut	24h: ↓	↓	-	Epigenetic regulation of axonal growth and PDF expression in sLNv neurons.	Buhl et al., 2019
			Day: ↓
			Night: ↓
	Tip60	APP; Tip60HAT mut	24h: ↓	↓	-	Exacerbated axonal retraction and complete loss of PDF under APP conditions.
			Day: ↓
			Night: ↓
	Tip60	Tip60OE	24h: ↓	-	-	Overexpression increases PDF but disrupts sleep.
			Day: ↓
			Night: ↓
	Tip60	APP; Tip60OE	N.S.	-	-	Overexpression of Tip60 with APP rescues sleep defects by overelaborating sLNv axon terminals.
	CCHa1	CCHa1SK8 (null mutant)	24h: ↓	-	-	CCHa1 signaling from DN1a neurons modulates PDP1 and PDF cycling in s-LNv neurons, contributing to normal morning activity peak. The absence of CCHa1 leads to increased PDF release, which increases the amplitude of PDP1 cycling in other clock neurons, resulting in a longer siesta.	Pirooznia et al., 2012
			Day: ↓
			Night: ↓
	CCHa1	tim > CCHa1RNAi (knockdown)	24h: ↓	-	-	CCHa1 signaling from DN1a neurons modulates PDP1 and PDF cycling in s-LNv neurons, contributing to normal morning activity peak. The absence of CCHa1 leads to increased PDF release, which increases the amplitude of PDP1 cycling in other clock neurons, resulting in a longer siesta.
			Day: ↓
			Night: ↓
	PDF	Pdf01	24h: ↓	↓	↑	Modulates locomotor activity rhythms and suppresses nighttime activity under warm ambient conditions.	Iyengar et al., 2022
			Day: ↓
			Night: ↓
	GABAB-R2	RNAi	24h: ↓	-	-	Mediates sleep maintenance in the second half of the night via l-LNv neurons.	Chen & Rosbash, 2017
			Day: N.S.
			Night: ↓
	Or83b	Or83b0	24h: ↓	-	-	Olfactory receptor involved in sociosexual interactions.	Zhao et al., 2024
			Day: ↓
			Night: ↓
	Or47b	Or47bGAL4/UASdti	24h: ↓	-	-	Olfactory receptor neuron necessary for sociosexual interactions.
			Day: ↓
			Night: ↓
	pdf	pdf0	N.S.	-	-	Pigment dispersing factor; PDF-positive neurons dispensable for sociosexual interactions.
	cry	cryGAL4/UASdORKC1	24h: ↓	-	-	CRYPTOCHROME-positive clock neurons essential for sociosexual interactions.
			Day: ↓
			Night: ↓
	mir-92a	mir-92aOE	24h: ↑	-	-	Suppresses neuronal excitability by targeting sirt2.	Chen & Rosbash, 2017
			Day: ↑
			Night: ↑
	mir-92a	mir-92aSP	24h: ↓	-	-	Suppresses neuronal excitability by targeting sirt2.
			Day: ↓
			Night: ↓
	sirt2	sirt2 RNAi	24h: ↑	-	-	Targeted by mir-92a to regulate neuronal excitability.
			Day: ↑
			Night: ↑
	DH31	DH31KG09001	24h: ↑	↑	-	Wake-promoting signal regulated by PDF from sLNvs.	Kunst et al., 2014
			Day: N.S.
			Night: ↑
	DH31	nsyb>DH31	24h: ↓	↓	-	Wake-promoting signal regulated by PDF from sLNvs.
			Day: N.S.
			Night: ↓
	DH31	R20A02>DH31	24h: ↓	↓	-	Wake-promoting signal regulated by PDF from sLNvs.
			Day: N.S.
			Night: ↓
	DH31	R18H11>DH31	24h: ↓	↓	-	Wake-promoting signal regulated by PDF from sLNvs.
			Day: N.S.
			Night: ↓
	SPR	SPR2/2	24h: ↓	↓	↓	Receptor for MIP, stabilizes sleep via pdf neurons.	Melnattur et al. (2020)
			Day: ↓
			Night: ↓
	MIP	MIP-RNAi	24h: ↓	↓	↓	Ligand for SPR, stabilizes sleep via pdf neurons.
			Day: ↓
			Night: ↓
	Clk	ClkAR	24h: ↓	↓	-	Required in PDF-expressing pacemaker neurons to prevent premature locomotor aging independently of its circadian function.	Vaccaro et al., 2017
			Day: ↓
			Night: ↓
	Cyc	cyc0	24h: ↓	↓	-	Required for normal circadian rhythmicity, but not specifically linked to locomotor aging in this study.
			Day: ↓
			Night: ↓
	Pdf	Pdf01	↑	-	-	Required for starvation-induced sleep loss	He et al., 2020
	Pdfr	Pdfr5304	↑	-	-	Required for starvation-induced sleep loss
	Akh	Akh1	↑	-	-	Indispensable for starvation-induced sleep loss and s-LNv dorsal projection extension
	Akh	AkhA	↑	-	-	Indispensable for starvation-induced sleep loss and s-LNv dorsal projection extension
	AKHR	AKHR1	↑	-	-	Indispensable for starvation-induced sleep loss and s-LNv dorsal projection extension
	foxo	foxo downregulated	↑	-	-	Acts downstream of AKH, regulates starvation-induced s-LNv dorsal projection remodeling and sleep loss
	para	GEFS+	24h: ↓	↑	↓	Voltage-gated sodium channel, affects neuronal excitability and GABAergic transmission	Jeong et al., 2015
			Day: N.S.
			Night: ↑
	Aβ42	elav-GAL4>Aβ42	24h: ↓	↓	-	Induces axonal arborization in PDF neurons via JNK activation, leading to sleep disturbance	Song et al., 2016
			Day: ↓
			Night: ↓
	JNK	BskDN (JNK DN)	24h: ↑	↑	-	Inhibits JNK signaling, reduces axonal arborization, restores sleep
			Day: ↑
			Night: ↑
	PDFR	pdfrRNAi	24h: ↑	↑	-	Knockdown in PI neurons promotes nighttime sleep by reducing PDF signaling
			Day: ↑
			Night: ↑
	SP600125	SP600125-fed Aβ42	24h: ↑	↑	-	JNK pathway inhibitor, restores sleep, reduces Aβ42 deposition and neurodegeneration
			Day: ↑
			Night: ↑
	DmMANF	Eaat1-Gal4 > UAS-DmMANF	24h: ↓	-	-	Overexpression in AlGl leads to structural changes in PDF-positive arborization in the brain.	Song et al., 2016
			Day: ↓
			Night: ↓
	DmMANF	Alrm-Gal4 > UAS-DmMANF	24h: ↓	-	-	Overexpression in AlGl leads to structural changes in PDF-positive arborization in the brain.
			Day: ↓
			Night: ↓
	DmMANF	NP6520-Gal4 > UAS-DmMANF	24h: ↓	-	-	Overexpression in EnGl.
			Day: ↓
			Night: ↓
	DmMANF	Eaat1-Gal4 > UAS-DmMANFRNAi	24h: ↓	-	-	Silencing in AlGl.
			Day: ↓
			Night: ↓
	DmMANF	Alrm-Gal4 > UAS-DmMANFRNAi	24h: ↓	-	-	Silencing in AlGl.
			Day: ↓
			Night: ↓
	DmMANF	NP6520-Gal4 > UAS-DmMANFRNAi	24h: ↓	-	-	Silencing in EnGl.
			Day: ↓
			Night: ↓
	Pdf	Pdf 01	24h: ↓	↓	-	Pigment-dispersing factor (Pdf) is essential for long-term memory maintenance. Pdf signaling activates CREB via the Pdf receptor (Pdfr) in MB α/β neurons, which is necessary for maintaining long-term memory.	Inami et al., 2020
			Day: ↓
			Night: ↓
	Pdfr	Pdfr 5304	24h: ↓	↓	-	Pdf receptor (Pdfr) is essential for light-dependent CREB activity in MB α/β neurons, which is necessary for long-term memory maintenance.
			Day: ↓
			Night: ↓
	Shal/Kv4	DNKv4	24h: ↓	N.S.	N.S.	Contributes to A-type currents and controls sleep onset by suppressing membrane excitability in wake-promoting neurons.	Feng et al., 2018
			Day: N.S.
			Night: ↓
	Shal/Kv4	Shal495	24h: ↓	N.S.	N.S.	Contributes to A-type currents and controls sleep onset by suppressing membrane excitability in wake-promoting neurons.
			Day: N.S.
			Night: ↑
	ITP	ITP-KD	24h: N.S.	N.S.	N.S.	Promotes evening activity and reduces nocturnal activity. Acts as a weak period-shortening factor in DD.	Hermann-Luibl et al., 2014
			Day: ↓
			Night: ↑
	ITP	ITP/PDF-double-KD	24h: ↓	N.S.	N.S.	Cooperates with PDF to control sleep and activity rhythms.
			Day: ↓
			Night: ↓
	PDF	PDF-KD	N.S.	N.S.	N.S.	Promotes morning activity and has a period-lengthening effect in DD.
	Dh31	Dh31#51	24h: ↓	↓	↑	Regulates night-onset temperature preference (ZT 10-15) via PDFR in DN2s.	Goda & Hamada, 2019
			Day: ↓
			Night: ↓
	Pdf	Pdf01	24h: ↓	↓	↑	Regulates predawn temperature preference (ZT 22-24) via sLNvs-DN2 circuits.
			Day: ↓
			Night: ↓
	Pdfr	Pdfr5304	24h: ↓	↓	↑	Regulates night-onset temperature preference (ZT 10-15) via DH31 in DN2s.
			Day: ↓
			Night: ↓
	Dh31r	Dh31r1/Df	24h: ↓	↓	↑	Regulates daytime temperature preference (ZT 1-12) via clock neurons.
			Day: ↓
			Night: ↓
	Pdf	Pdf01	24h: ↓	↓	↑	Regulates temperature preference via DN1ps.	Head et al., 2015
			Day: ↓
			Night: ↓
	Pdfr	Pdfr5304	24h: ↓	↓	↑	Regulates light-dependent temperature preference (LDTP) via DN1ps.
			Day: ↓
			Night: ↓
	Cry	Cryb	24h: ↓	↓	↑	Regulates circadian rhythms and light-dependent behaviors.
			Day: ↓
			Night: ↓
	Clk	ClkJrk	24h: ↓	↓	↑	Regulates circadian clock function.
			Day: ↓
			Night: ↓
	Dh31	Dh31#51	24h: ↓	↓	↑	Regulates temperature preference via PDFR in DN1ps.
			Day: ↓
			Night: ↓
	TrpA1	TrpA1ins	24h: ↓	↓	↑	Regulates temperature preference behavior.
			Day: ↓
			Night: ↓
	Rh1	NinaE17	24h: ↓	↓	↑	Regulates light-sensing behavior.
			Day: ↓
			Night: ↓
	Glass	Gl60j	24h: ↓	↓	↑	Regulates light-dependent temperature preference (LDTP) via DN1ps.
			Day: ↓
			Night: ↓
	l-LNvs	l-LNv-hid	24h: ↓	↓	-	Mediates light-dependent arousal and circadian phase-shifting at dawn.	Shang et al., 2008
			Day: ↓
			Night: ↓
	l-LNvs	929:NaChBac	24h: ↓	↓	-	Mediates light-dependent arousal and circadian phase-shifting at dawn.
			Day: N.S.
			Night: ↓
	SIFamide	SIFa-expressing neurons ablated	24h: ↓	-	-	Neuropeptide signaling to promote sleep via SIFR in PI neurons	Park et al., 2014
			Day: ↓
			Night: ↓
	SIFamide	SIFa-depleted	24h: ↓	-	-	Neuropeptide signaling to promote sleep via SIFR in PI neurons
			Day: ↓
			Night: ↓
	SIFamide Receptor (SIFR)	SIFR-depleted	24h: ↓	-	-	Receptor for SIFamide, promotes sleep via PI neurons
			Day: ↓
			Night: -
	SIFamide Receptor (SIFR)	SIFR-depleted in specific PI neurons (121y-Gal4, c767-Gal4)	24h: ↓	-	-	Receptor for SIFamide, promotes sleep via specific PI neurons
			Day: ↓
			Night: -
	SIFa	-	1h optogenetic activation: ↑ in females, ↑ in males (delayed)	-	-	Promotes sleep through SIFa neurons activation. SIFa knockdown partially reduces sleep effect.	Huang et al., 2021
	sNPF	sNPFc00448	24h: ↑	↑	↓	Regulates sleep duration and bout duration through cAMP-PKA-CREB pathway.	Shang et al., 2013
			Day: ↑
			Night: ↑
	sNPF	sNPF > sNPF-Ri	24h: ↑	↑	↓	Regulates sleep duration and bout duration through cAMP-PKA-CREB pathway.
			Day: ↑
			Night: ↑
	sNPFR1	sNPFR1 > sNPFR1-Ri	24h: ↓	↑	-	Regulates sleep duration and bout duration through cAMP-PKA-CREB pathway.
			Day: ↓
			Night: ↓
	sNPF	sNPFc00448	24h: ↓	↑	↓	Promotes sleep by suppressing wake-promoting neurons and is involved in sleep homeostasis	Shang et al., 2013
			Day: ↓
			Night: ↓
	sNPF	sNPF-GAL4:UAS-Kir2.1 (adult-specific silencing)	24h: ↓	↑	↓	sNPF neurons are required for maintaining normal sleep levels and sleep bout duration
			Day: ↓
			Night: ↓
	sNPF	sNPF-GAL4:UAS-dTRPA1 (activation)	24h: ↑	↑	↓	Acute activation of sNPF neurons increases sleep and reduces sleep rebound after deprivation
			Day: ↑
			Night: ↑
	sNPF	sNPF-GAL4:UAS-sNPFR-DN (in l-LNvs)	24h: ↓	↓	↓	sNPF signaling in l-LNvs is required for sleep consolidation
			Day: ↓
			Night: ↓
	sNPF	sNPF-GAL4:UAS-sNPFR-DN (in c929+ cells)	24h: ↓	↓	↓	sNPF signaling in c929+ cells affects sleep consolidation, likely through l-LNvs
			Day: ↓
			Night: ↓
	sNPF	sNPF-GAL4:UAS-sNPFR-DN (in DILP cells)	24h: ↓	↓	↓	sNPF signaling in DILP cells does not significantly affect sleep under starvation conditions
			Day: ↓
			Night: ↓
	neurexin	nrxΔ83/273	24h: ↓	-	↓	Regulates nighttime sleep by modulating synaptic transmission in αβ neurons.	Tong et al., 2016
			Day: N.S.
			Night: ↓
	neurexin	nrx273	24h: ↓	-	↓	Regulates nighttime sleep by modulating synaptic transmission in αβ neurons.
			Day: -
			Night: ↓
	neurexin	P{XP}Nrxd08766	24h: ↓	-	↓	Regulates nighttime sleep by modulating synaptic transmission in αβ neurons.
			Day: -
			Night: ↓
	sNPF	sNPFc00448	24h: ↑	↑	↓	Negatively regulates sleep through the cAMP-PKA-CREB pathway in mushroom bodies	Shang et al., 2013
			Day: ↑
			Night: ↑
	sNPF	sNPF > sNPF-Ri	24h: ↑	↑	↓	Negatively regulates sleep through the cAMP-PKA-CREB pathway in mushroom bodies
			Day: ↑
			Night: ↑
	sNPFR1	sNPFR1 > sNPFR1-Ri	24h: ↓	↓	-	Positively regulates sleep through the cAMP-PKA-CREB pathway in mushroom bodies
			Day: ↓
			Night: ↓
	sNPFR1	sNPFR1 > sNPFR1	24h: ↓	↓	-	Positively regulates sleep through the cAMP-PKA-CREB pathway in mushroom bodies
			Day: ↓
			Night: ↓
	sNPF	sNPFc00448 (homozygous)	24h: ↓	↑	↓	Promotes sleep by suppressing wake-promoting neurons and is involved in sleep homeostasis.	Shang et al., 2013
			Day: ↓
			Night: ↓
	sNPF	sNPF-GAL4/UAS-sNPFRNAi (adult-specific knockdown)	24h: ↓	-	-	Reduced sNPF levels lead to decreased total sleep and fragmented sleep.
			Day: ↓
			Night: ↓
	sNPF	sNPF-GAL4/UAS-kir2.1 (silenced neurons)	24h: ↓	-	-	Silencing sNPF neurons reduces total sleep and sleep bout duration.
			Day: ↓
			Night: ↓
	Lk	Lk-RNAi	24h: ↓	↓	↑	Leucokinin neurons regulate sleep-metabolism interactions. Lk-RNAi flies show reduced sleep duration and depth, but increased sleep rebound after deprivation.	Lenz et al., 2015
			Day: ↓
			Night: ↓
	trsn	trsnnull	24h: ↓	-	N.S.	Essential for integrating sleep and metabolic state in response to starvation.	Murakami et al., 2016
			Day: ↓
			Night: ↓
Ion Channel Signaling-Related Genes	Ca-α1T	Ca-α1TGal4	24h: ↑	-	↑	Negatively modulates sleep by destabilizing it in flies, unlike mammalian T-type channels that stabilize sleep.	Jeong et al., 2015
			Day: ↑
			Night: ↑
	cacophony	cacH18	24h: ↓	-	-	Regulates locomotor activity and sleep through circadian clock neurons.	Hidalgo et al., 2021
			Day: ↓
			Night: ↓
	cacophony	Tim > cac-RNAi KK	24h: N.S.	-	-	Regulates day/night locomotion and sleep through circadian clock neurons.
			Day: ↑
			Night: ↓
	Ih	f03355	Light-Dark (LD) condition: ↓	-	-	Hyperpolarization-activated cation channel involved in chemosensory modulation and sleep regulation	Chen & Wang, 2012
			Constant Dark (DD) condition: N.S.
	DmIh	DmIh mutant	N.S.	↓	-	Necessary to prevent dopamine overproduction in the dark and to maintain normal dopamine fluctuations, which in turn affects sleep consolidation.	Gonzalo-Gomez et al., 2012
	EGL-4	egl-4(n479)	L4/A lethargus: ↓	↓	-	cGMP-dependent protein kinase. Acts upstream of UNC-7 and UNC-9.
	NCA-1	nca-1(e625)	L4/A lethargus: ↓	-	-	Cation channel. Acts upstream of EGL-4 and gap junctions.
	UNC-79	unc-79(ec1)	L4/A lethargus: ↑	↓	-	Auxiliary subunit for NCA channels. Acts upstream of EGL-4.
	PDFR-1	pdfr-1(ok3425)	L4/A lethargus: N.S.	↑	-	Receptor for pigment dispersing factor. Acts in parallel to NCA channels.
	ORK1	ork1d01340 (partial loss-of-function)	Night: ↓	-	-	Potassium channel involved in sleep regulation and short-term memory.	Zhang et al., 2017
	shaker	mns	24h: ↓	↓	↑	Controls membrane repolarization after action potentials and presynaptic transmitter release.	Kim et al., 2020
			Day: ↓
			Night: ↓
	Hyperkinetic (Hk)	Hk[1]	24h: ↓	↓	↑	Associated with Shaker channel activity; regulates sleep via GABAergic transmission.
			Day: ↓
			Night: ↓
	sleepless (sss)	sss[P1]	24h: ↓	↓	↑	Associated with Shaker channel activity; regulates sleep via GABAergic transmission.
			Day: ↓
			Night: ↓
	shk-1	shk-1(lf)	↓	↓	-	Voltage-gated potassium channel, regulates membrane repolarization and synaptic signaling.	Singh et al., 2014
	rcn-1	rcn-1(lf)	↓	↓	-	Regulator of calcineurin, involved in calcium/calmodulin-dependent signaling.
	cnb-1	cnb-1(lf)	↓	↓	-	Regulatory subunit of calcineurin, involved in calcium/calmodulin-dependent signaling.
	tax-6	tax-6(lf)	↓	↓	-	Catalytic subunit of calcineurin, involved in calcium/calmodulin-dependent signaling.
	dat-1	dat-1(lf)	↓	↓	-	Dopamine transporter, regulates synaptic dopamine levels.
	dop-1	dop-1(lf)	↑	↑	-	D1 dopamine receptor, involved in dopaminergic signaling.
	ser-4	ser-4(lf)	↓	↓	-	Serotonin receptor, involved in serotonergic signaling.
	unc-25	unc-25(lf)	↓	↓	-	GAD (glutamic acid decarboxylase), involved in GABA synthesis.
	lgc-38	lgc-38(RNAi)	↓	↓	-	GABAA receptor, involved in GABAergic signaling.
	tbh-1	tbh-1(lf)	↑	↑	-	Tyramine beta hydroxylase, involved in octopamine biosynthesis.
	tdc-1	tdc-1(lf)	↑	↑	-	Tyrosine decarboxylase, involved in octopamine biosynthesis.
	acy-1	acy-1(gf)	↓	↓	-	Adenylyl cyclase, involved in cAMP signaling.
	pde-4	pde-4(lf)	↓	↓	-	Phosphodiesterase, involved in cAMP degradation.
	kin-2	kin-2(lf)	↓	↓	-	Regulatory subunit of protein kinase A, involved in cAMP signaling.
	crh-1	crh-1(lf)	↑	↑	-	CREB (cAMP response element-binding protein), involved in transcriptional regulation.
	goa-1	goa-1(lf)	↓	↓	-	Gα subunit of Go, involved in G protein-coupled signaling.
	gsa-1	gsa-1(gf)	↓	↓	-	Gα subunit of Gs, involved in G protein-coupled signaling.
	jnk-1	jnk-1(lf)	↑	↓	-	C-Jun N-terminal kinase, involved in stress response and signaling.
	cya-1	cya-1(RNAi)	↑	↑	-	Cyclin A, involved in cell cycle regulation.
	inso-1	inso-1(RNAi)	↓	↓	-	Insomniac, involved in sleep regulation.
	cul-3	cul-3(RNAi)	↓	↓	-	Cullin-3, involved in ubiquitin ligase complex.
	shaker	mns	24h: ↓	↓	↑	Controls membrane repolarization after action potentials and presynaptic transmitter release.	Cirelli et al., 2005
			Day: ↓
			Night: ↓
	Dop1R2	Dop1R2MI08664	24h: ↑	↓	-	Receptor for dopamine, involved in switching dFB neurons to quiescence.	Pimentel et al., 2016
			Day: ↑
			Night: ↑
	Shaker	RNAi targeting	24h: ↓	↓	↑	Controls membrane repolarization after action potentials.
			Day: ↓
			Night: ↓
	Sandman	RNAi targeting	24h: ↑	↑	-	Leak channel, involved in switching dFB neurons to quiescence.
			Day: ↑
			Night: ↑
	Hyperkinetic	RNAi targeting	24h: ↓	↓	↑	Interacting partner of Shaker, involved in sleep regulation.
			Day: ↓
			Night: ↓
	Sleepless	RNAi targeting	24h: ↓	↓	↑	Regulator of Shaker, involved in sleep regulation.
			Day: ↓
			Night: ↓
	Hyperkinetic	Hk1	24h: ↓	↓	↑	Acts as a redox sensor and regulates sleep by modulating the NADP+:NADPH ratio, which affects the inactivation kinetics of the A-type potassium current (IA) and thus the firing rate of dFB neurons.	Kempf et al., 2019
			Day: ↓
			Night: ↓
	Shaker	mns	24h: ↓	↓	↑	Controls membrane repolarization after action potentials and presynaptic transmitter release.
			Day: ↓
			Night: ↓
	Shaker	mns	24h: ↓	↓	↑	Controls membrane repolarization after action potentials and presynaptic transmitter release.	Koh et al., 2008
			Day: ↓
			Night: ↓
	Hyperkinetic	Hk Y	24h: ↓	↓	↑	Modulates the voltage dependence and kinetics of potassium channel current.
			Day: ↑
			Night: ↓
	sleepless	sssP1	24h: ↓85% (♂), ↓80% (♀)	N.S.	N.S.	Modulates K+ channel activity (e.g., Shaker) to reduce neuronal excitability	Wu et al., 2010
			Day: ↓
			Night: ↓
	sleepless	sssP2	24h: ↓30% (♂)	N.S.	N.S.	Modulates K+ channel activity (e.g., Shaker) to reduce neuronal excitability
			Day: ↓
			Night: ↓
	shaker	qvr1	24h: ↓	↓	↑	Modulates the Shaker potassium channel via an extracellular interaction, potentially affecting action potential propagation and sleep regulation.	Koh et al., 2008
			Day: ↓
			Night: ↓
	quiver/sleepless (qvr/sss)	P1	24h: ↓	↓	↓	Upregulates Shaker (Sh) potassium channels and antagonizes nicotinic acetylcholine receptors (nAChRs) to reduce neuronal excitability and synaptic transmission.	Weber et al., 2009
			Day: ↓
			Night: ↓
	Shaker	mns	24h: ↓	↓	↑	Controls membrane repolarization after action potentials and presynaptic transmitter release.	Koh et al., 2008
			Day: ↓
			Night: ↓
	sss	P1	↓	↓	↓	Positively regulates Shaker K channels, involved in sleep homeostasis.
	na	e04385	↑	-	-	Depolarizing cation channel, involved in arousal.
	unc79	c04794	-	-	-	Positive modulator of na, involved in arousal.
	DAT	fmn	↓	-	-	Dopamine transporter, involved in baseline sleep but not anesthesia.
	cyc	1	↓	-	-	Core clock mutant, affects baseline sleep but not anesthesia.
	Clk	jrk	↓	-	-	Core clock mutant, affects baseline sleep but not anesthesia.
	SSS	ΔL2	↓	↓	↑	Forms complexes with Shaker K channels and Dα3 nAChRs to suppress excitability and cholinergic synaptic transmission.	Wu et al., 2016
	shaker	sh102	24h: ↓	-	-	Controls membrane repolarization after action potentials and presynaptic transmitter release.	Weber et al., 2009
			Day: ↓
			Night: ↓
	shaker	shmns	24h: ↓	-	-	Controls membrane repolarization after action potentials and presynaptic transmitter release.
			Day: ↓
			Night: ↓
	na	na[har38]	N.S.	-	-	Reduces expression of the nonselective cation channel NALCN, affecting resting sodium permeability.
	Hyperkinetic (Hk)	Hk1, HkY	24h: ↓	N.S.	↑	Modulates the Shaker potassium channel, affecting sleep duration and memory.	Bushey et al., 2007
			Day: ↓
			Night: ↓
	Shaker (Sh)	Shmns, Sh133, ShM, Sh102, Df(Sh)B55-W32, ShHD	24h: ↓	N.S.	↑	Controls membrane repolarization after action potentials and presynaptic transmitter release.
			Day: ↓
			Night: ↓
	Kv4	DNKv4	24h: ↓	N.S.	N.S.	Contributes to A-type currents in wake-promoting neurons (l-LNvs and PI).	Feng et al., 2018
			Day: N.S.			Suppresses membrane excitability at dusk to control sleep onset.
			Night: ↓
	Kv4	Shal495	24h: ↑	N.S.	N.S.	Loss of Kv4 function leads to compensatory upregulation of Shaker.
			Day: N.S.			Delays sleep onset and increases sleep bout duration.
			Night: ↑
	qvr/sss	sssP1	↓	↓	↓	Modulates Shaker K⁺ channel activation and C-type inactivation kinetics.	Dean et al., 2011
	KCNS2 (Kv9.2)	hKv9.2-D379E	Night: ↓	↓	-	Modulates Shab (Kv2) channel activity, leading to neuronal hyperexcitability, affecting sleep.	Smith et al., 2018
	Dop1R2	Dop1R2MI08664	24h: ↑	↓	-	Dopamine receptor responsible for sleep regulation via potassium conductances.	Pimentel et al., 2016
			Day: ↑
			Night: ↑
	Shaker	RNAi	24h: ↓	↓	↑	Controls membrane repolarization after action potentials and presynaptic transmitter release.
			Day: ↓
			Night: ↓
	Sandman (CG8713)	RNAi	24h: ↑	↑	-	Two-pore domain potassium channel involved in sleep regulation by forming leak conductances.
			Day: ↑
			Night: ↑
	AstA	AstA33-GAL4>RNAi	N.S.	-	-	Gut-derived AstA is essential for SD-induced energy wasting by promoting Akh release via AstA-R2 in Akh-producing cells.	Li et al., 2023
	TrpA1	TrpA1-GAL4>RNAi	N.S.	-	-	Senses ROS in the gut to promote AstA production under SD.
	Akh	AkhA/SAP	N.S.	-	-	Akh release is promoted by gut AstA via AstA-R2 to cause energy wasting.
	sleepless	sssΔ40	↓	-	-	Causes severe sleep loss and energy wasting.
	201y-GAL4	UAS-dTrpA1	24h: ↑	↑	↓ (negative sleep rebound)	Sleep-promoting neurons; activation increases sleep duration and depth	Jin et al., 2021
			Day: ↑
			Night: ↑
	201y-GAL4	UAS-Shibirets1	24h: ↓	↓	-	Sleep-promoting neurons; inhibition decreases sleep duration
			Day: ↓
			Night: ↓
	cyc01	-	N.S.	N.S.	-	Mutation in circadian clock gene; eliminates time-of-day dependency of sleep promotion by 201y-GAL4+ neurons
	NPF	NPFSK2	24h: N.S.	-	↓ (Sleep deprivation response is not enhanced; NPF is required for starvation-induced sleep loss)	Neuropeptide F signaling promotes wakefulness and feeding behavior, and is required for starvation-induced sleep loss.	Chung et al., 2017
			Day: N.S.
			Night: N.S.
	Ca-α1D	RNAi#1, RNAi#2	N.S.	-	↓	L-type Ca²⁺ channel subunit required for sleep homeostasis. Regulates Ca²⁺ influx in astrocytes.	Blum et al., 2021
	TyrRII	RNAi#1, RNAi#2	N.S.	-	↓	Monoaminergic receptor required in astrocytes for sleep homeostasis. Upregulated with sleep need and forms a positive feedback loop with Ca²⁺ signaling.
	Spz	RNAi#1, RNAi#2	24h: ↑	-	↓	Cytokine analog of IL-1 required for sleep homeostasis. Released by astrocytes to signal sleep need to R5 neurons via Toll receptors.
	TrpA1	TrpA1ins/+, TrpA1ins	24h: ↓	↓	-	Thermo-sensitive channel in AC neurons; promotes wakefulness in response to increased ambient temperature.	Jin et al., 2021
			Day: ↑
			Night: ↓
	nAChRa5	nAChRa5-lexA/UAS-FRT-stop-FRT-Kir2.1,lexAop-FLP;R18H11-GAL4/+	24h: ↓	↓	-	Nicotinic acetylcholine receptor subunit; mediates ACh signaling from AC neurons to promote wakefulness.
			Day: ↑
			Night: ↓
	mAChR-A	R18H11-GAL4/UAS-mAChR-A-RNAi	24h: ↓	↓	-	Muscarinic acetylcholine receptor; involved in ACh signaling from AC neurons to promote wakefulness.
			Day: ↑
			Night: ↓
	CNMa	CNMa mutant	24h: ↓	↓	↓	Neuropeptide released by DN1p neurons; promotes wakefulness by inhibiting Dh44+ PI neurons.
			Day: ↑
			Night: ↓
	CNMaR	CNMaR mutant	24h: ↓	↓	↓	Receptor for CNMa; expressed in Dh44+ PI neurons; mediates CNMa signaling to promote wakefulness.
			Day: ↑
			Night: ↓
	TrpA1	TrpA11	24h: ↓	-	-	Thermo-sensor for daytime siesta onset; delays siesta onset at ≥30°C	Lamaze et al., 2017
			Day: ↓
			Night: N.S.
	timeless	timko	24h: ↓	-	-	Essential component of the circadian clock; modulates PMW
			Day: ↓
			Night: ↓
	CRYPTOCHROME	cry02	24h: ↓	-	-	Circadian blue-light photoreceptor; essential for PMW
			Day: ↓
			Night: ↓
	norpA	norpAP41	N.S.	-	-	Component of the light transduction pathway; no effect on PMW
	GMR-hid	GMR-hid	N.S.	-	-	Induces apoptosis in photoreceptor cells; no effect on PMW
	GLASS	gl60j	N.S.	-	-	Transcription factor required for photoreceptor cell development; suppresses PMW
Transcription Regulatory Genes	dATF-2	Knockdown	↓	↑	↑	Regulates sleep and locomotor activity in pacemaker neurons, connects sleep with locomotion via dp38 pathway.	Shimizu et al., 2008
	ho	-	-	-	-	Controls heme degradation and subsequent generation of carbon monoxide (CO), ferrous ion (Fe2+), and biliverdin (BV)	Bilska et al., 2023
	ho	elav > ho	24h: ↑	-	-	Overexpression in neurons increases both daytime and nighttime sleep
			Day: ↑
			Night: ↑
	ho	repo > ho	24h: ↑	-	-	Overexpression in glia increases both daytime and nighttime sleep
			Day: ↑
			Night: ↑
	ho	elav > hoRNAi	24h: ↓	-	-	Silencing in neurons decreases both daytime and nighttime sleep
			Day: ↓
			Night: ↓
	ho	repo > hoRNAi	24h: ↓	-	-	Silencing in glia decreases both daytime and nighttime sleep
			Day: ↓
			Night: ↓
	cnc	elav > cnc	24h: ↑	-	-	Overexpression in neurons increases both daytime and nighttime sleep
			Day: ↑
			Night: ↑
	cnc	repo > cnc	24h: ↑	-	-	Overexpression in glia increases both daytime and nighttime sleep
			Day: ↑
			Night: ↑
	cnc	elav > cncRNAi	24h: ↓	-	-	Silencing in neurons decreases both daytime and nighttime sleep
			Day: ↓
			Night: ↓
	cnc	repo > cncRNAi	24h: ↓	-	-	Silencing in glia decreases both daytime and nighttime sleep
			Day: ↓
			Night: ↓
	CncC	Overexpression	Day: ↓	-	-	Modulates synaptic function, longevity, and circadian activity via redox signaling.	Spiers et al., 2019
	CncC	Knockdown	Day: ↓	-	-	Modulates synaptic function, longevity, and circadian activity via redox signaling.
	Keap1	Silencing	Day: ↓	-	-	Modulates synaptic function, longevity, and circadian activity via redox signaling.
	EcR	glial knockdown	24h: ↓	↓	↓	Acts through cortex glia to regulate sleep by modulating lipid metabolism.	Li et al., 2023
			Day: ↓
			Night: ↓
	E75	glial knockdown	24h: ↓	↓	↓	Acts through cortex glia to regulate sleep by modulating lipid metabolism.
			Day: ↓
			Night: ↓
	EcI	glial knockdown	24h: ↓	↓	↓	Acts through cortex glia to regulate sleep by modulating lipid metabolism.
			Day: ↓
			Night: ↓
	EcR	DTS-3/1	24h: ↓	↓	↓	Regulates sleep through ecdysone signaling.	Ishimoto & Kitamoto, 2010
			Day: ↓
			Night: ↓
	EcR	EcRA483T/EcRNP5219	24h: ↓	↓	↓	Regulates sleep through ecdysone signaling.
			Day: ↓
			Night: ↓
	MEF2C	RNAi (dMEF2)	24h: ↓	↓	↑	Transcription factor involved in neuronal development and synaptic function	Klein et al., 2020
			Day: ↓
			Night: ↓
	TRAPPC9	RNAi (dTRAPPC9)	24h: ↓	↓	↑	Involved in intracellular trafficking and NF-kB signaling
			Day: ↓
			Night: ↓
	PDFR	RNAi (Pdfr-RNAi)	24h: ↓	↓	↑	Receptor for pigment dispersing factor involved in circadian regulation and sleep-wake behavior	Klose & Shaw, 2021
			Day: ↓
			Night: ↓
	TfAP-2	TfAP-2RNAi (v101552)	24h: ↓	↓	↓	Acts in the nervous system to control sleep, specifically required for night sleep.	Kucherenko et al., 2016
			Day: N.S.
			Night: ↓
	Tango10	Tango10GG, Tango10bsr	24h: ↓	↓	↓	Acts in PDF neurons to control rhythmic behavior and neuropeptide release.	Lee et al., 2021
			Day: N.S.
			Night: ↓
	trpγ	trpγ1/trpγG4	24h: ↓	↓	↓	Acts in the nervous system to control sleep homeostasis.	Palacios-Muñoz et al., 2022
			Day: ↓
			Night: ↓
	huntingtin (HTT)	HTTex1Q120	24h: ↓	↓	-	Disturbs circadian clock gene expression, leading to fragmented sleep and prolonged sleep latency.	Faragó et al., 2019
			Day: ↓
			Night: ↓
	Aging	Old flies	24h: ↓	↓	-	Weakens both positive and negative limbs of the circadian feedback loop, reducing the amplitude of clock gene expression.	Rakshit et al., 2012
			Day: ↓
			Night: ↓
	miR-375	Overexpressed	24h: ↓	↓	-	Targets timeless, disrupting circadian rhythm and sleep.	Xia et al., 2020
			Day: ↓
			Night: ↓
	timeless (tim)	miR-375 KO	24h: ↓	↓	-	Regulates circadian rhythm and sleep through interaction with miR-375.
			Day: ↓
			Night: ↓
	bin3	bin3BG01137	24h: ↓	↓	-	Affects day and night sleep duration, involved in ovariole number regulation.	Lobell et al., 2017
			Day: ↓
			Night: ↓
	blot	RNAi	24h: ↓	↓	-	Involved in sleep regulation and ovariole number.
			Day: ↓
			Night: ↓
	CG42389	RNAi	24h: ↓	↓	-	Affects sleep and ovariole number.
			Day: ↓
			Night: ↓
	kirre	Minos	24h: ↓	↓	-	Affects sleep and ovariole number.
			Day: ↓
			Night: ↓
	slim	RNAi	24h: ↓	↓	-	Involved in sleep regulation and ovariole number.
			Day: ↓
			Night: ↓
	VAChT	Minos	24h: ↓	↓	-	Affects sleep and ovariole number.
			Day: ↓
			Night: ↓
	zfh1	RNAi	24h: ↓	↓	-	Essential for ovary development and female fertility, affects sleep.
			Day: ↓
			Night: ↓
Genes related to RNA/protein modification	Adar	Adarhyp	24h: ↑	↓	N.S.	Acts as a brake on glutamatergic synaptic plasticity, leading to increased sleep.	Robinson et al., 2016
			Day: ↑
			Night: ↑
	TDP-43	Overexpression	24h: ↓	↓	N.S.	Involved in sleep duration and continuity through metabolic pathways	Perlegos et al., 2024
			Day: ↓
			Night: ↓
	Atx2	Knockdown	24h: ↑ (rescues TDP-43 sleep loss)	↑	-	Modifies TDP-43 toxicity and rescues sleep deficits through metabolic regulation
			Day: ↑
			Night: ↑
	Atg1	Knockdown	24h: ↑ (rescues TDP-43 sleep loss)	↑	-	Involved in glycogen metabolism and rescues TDP-43 sleep deficits
			Day: ↑
			Night: ↑
	Myc	Knockdown	24h: ↑	↑	-	Involved in glycolysis and tricarboxylic acid cycle, rescues TDP-43 sleep deficits
			Day: ↑
			Night: ↑
	InR	Knockdown	24h: ↑	↑	-	Involved in glucose uptake and storage, rescues TDP-43 sleep deficits
			Day: ↑
			Night: ↑
	Elp3	Dmel\ELP3/RNAi	24h: ↓	↓	N.S.	Histone acetyltransferase involved in synaptic bouton expansion and sleep regulation	Singh et al., 2010
			Day: ↓
			Night: ↓
			(females only)
	ISWI	ISWI RNAi	24h: ↓	↓	↓	Chromatin remodeler required for normal sleep in Drosophila	Gong et al., 2021
			Day: ↓
			Night: ↓
	yar	yarDHR1, yarDHR2, yarD1A-2	24h: ↓	↓	↓	Noncoding RNA involved in sleep regulation	Soshnev et al., 2011
			Day: ↓
			Night: ↓
	mir-92a	mir-92aOE, mir-92aSP	24h: ↓	↓	↓	MicroRNA involved in regulating neuronal excitability and sleep homeostasis	Chen & Rosbash, 2017
			Day: ↓
			Night: ↓
	let-7	let-7SP	24h: ↓	↓	↓	MicroRNA involved in sleep regulation through developmental and adult-specific pathways	Goodwin et al., 2018
			Day: ↓
			Night: ↓
	miR-276a	miR276aKO	24h: ↑	↓	↑	Regulates sleep via suppressing targets TIM and NPFR1.	Zhang et al., 2021a
			Day: ↑
			Night: ↑
	miR-276b	miR276bKO	24h: ↑	↓	-	Regulates circadian rhythm and sleep via targeting tim, npfr1, and DopR1.	Zhang et al., 2021b
			Day: ↑
			Night: ↑
	bantam	ban-SP	24h: ↓	↓	-	Promotes early night sleep via inhibiting activity of g5b2a/b02mp/b2mp_bilateral MBONs.	Hobin et al., 2022
			Day: ↓
			Night: ↓
	Tip60	dTip60E431Q	24h: ↓	↓	-	Regulates sleep via epigenetic control of axonal growth and PDF expression in sLNv neurons.	Pirooznia & Elefant, 2013
			Day: ↓
			Night: ↓
Genes related to metabolism	Acer	AcerD164, AcerD168	24h: ↓	-	-	ACER is expressed in the fat body and is secreted into the hemolymph. It may be involved in metabolic control and circadian regulation of night-time sleep.	Carhan et al., 2011
			Day: N.S.
			Night: ↓
	Acer	null	24h: ↓	-	-	May be involved in modulating sleep via regulation of the Drosophila insulin-producing neurosecretory cells in response to diet.	Glover et al., 2019
			Day: ↓
			Night: ↓
	AKH	Akh1, AkhA, AKHR1	24h: ↓	↓	-	AKH/AKHR pathway is indispensable for starvation-induced sleep loss and regulates sleep through s-LNv dorsal projections remodeling.	He et al., 2020
			Day: ↓
			Night: ↓
	FOXO	foxo downregulated flies	24h: ↓	↓	-	FOXO acts downstream of AKH and regulates sleep through s-LNv dorsal projections remodeling.
			Day: ↓
			Night: ↓
	IS	dilp2-3,5	24h: ↑	↑	-	Reduced IIS activity improves sleep quality through dFOXO, AKH, and octopaminergic signaling (day activity) and TOR, S6K, and dopaminergic signaling (night sleep).	Metaxakis et al., 2014
			Day: ↓
			Night: ↑
	IIS	da-Gal4/UAS-INRDN	24h: ↑	↑	-	Reduced IIS activity improves sleep quality through dFOXO, AKH, and octopaminergic signaling (day activity) and TOR, S6K, and dopaminergic signaling (night sleep).
			Day: ↓
			Night: ↑
	TOR	Rapamycin-treated	24h: ↑	↑	-	Acute inhibition of TOR by rapamycin rescues age-related sleep fragmentation through S6K and dopaminergic signaling.
			Day: ↓
			Night: ↑
	gba1b	gba1bΔ	↓	-	-	Required in glia for neuronal lysosome function and proper sleep behavior. Regulates sphingolipid levels, which in turn affects sleep.	Vaughen et al., 2022
	LpR1	LpR1DF	24h: ↑	-	-	Lipoprotein receptor involved in lipid uptake and neuronal development. Contributes to mushroom body organization and function.	Rojo-Cortés et al., 2022
			Day: ↑
			Night: ↑
	LpR2	LpR2DF	24h: ↑	-	-	Lipoprotein receptor involved in lipid uptake and neuronal development. Contributes to mushroom body organization and function.
			Day: ↑
			Night: ↑
	Dab	Dab1	24h: ↑	-	-	Adaptor protein involved in Reelin signaling. Contributes to mushroom body organization and function.
			Day: ↑
			Night: ↑
	LpR1	LpR1DF	24h: ↑	-	-	Lipoprotein receptor involved in lipid uptake and neuronal development. Required for proper functioning of the mushroom bodies and associated behaviors.	Rojo-Cortés et al., 2022
			Day: ↑
			Night: ↑
	LpR2	LpR2DF	24h: ↑	-	-	Lipoprotein receptor involved in lipid uptake and neuronal development. Required for proper functioning of the mushroom bodies and associated behaviors.
			Day: ↑
			Night: ↑
	Dab	Dab1	24h: ↑	-	-	Adaptor protein involved in Reelin signaling. Required for proper functioning of the mushroom bodies and associated behaviors.
			Day: ↑
			Night: ↑
	EcR	glial knockdown	↓	-	↓	Acts in cortex glia to regulate sleep via lipid metabolism	Li et al., 2023
	E75	glial knockdown	↓	-	↓	Acts in cortex glia to regulate sleep via lipid metabolism
	brummer (bmm)	bmm1	-	-	↑	Increased triglycerides and resistance to starvation	Thimgan et al., 2010
	Lipid storage droplet 2 (Lsd2)	Lsd251	-	-	N.S.	Lean phenotype and sensitive to starvation
	cycle (cyc01)	-	-	-	↑	Increased sensitivity to sleep deprivation
	period (per01)	-	-	-	↑	Increased sensitivity to sleep deprivation
	SREBP	Cyﬁp85.1/+	Night: ↓	↓	↓	Modulates lipid metabolism and NADP+/NADPH ratio, affecting sleep onset and maintenance	Mariano et al., 2023
	Men	Cyﬁp85.1/+	Night: ↓	↓	↓	Malic enzyme activity reduces NADP+ levels, impairing sleep onset and maintenance
	CYFIP	Cyﬁp85.1/+	Night: ↓	↓	↓	Haploinsufficiency disrupts sleep homeostasis through SREBP activation
	ins-l	ins-l flies	24h: ↓	↓	N.S.	Selected for short sleep, fragmented sleep, and hyperactivity	Seugnet et al., 2009
	Cheerio	ins-l flies	24h: ↓	↓	N.S.	Upregulated in ins-l flies, involved in synaptic transmission
	Men	ins-l flies	24h: ↓	↓	N.S.	Upregulated in ins-l flies, involved in lipid metabolism
	IS	dilp2-3,5	24h: ↑	↑	-	Insulin/IGF-like signaling pathway, affects both day and night sleep through different mechanisms	Metaxakis et al., 2014
			Day: ↓
			Night: ↑
	AKH	AkhR null	24h: ↓	-	-	Acts antagonistically to insulin, regulates lipid and carbohydrate metabolism, affects day activity and sleep through octopaminergic signaling
			Day: ↓
			Night: N.S.
	dFOXO	dfoxo null	24h: ↓	-	-	Transcription factor downstream of IIS, affects day activity and sleep through octopaminergic signaling
			Day: ↓
			Night: N.S.
	TOR	rapamycin treatment	24h: ↑	↑	-	Target of rapamycin pathway, affects night sleep through S6K and dopaminergic signaling
			Day: N.S.
			Night: ↑
	S6K	S6KSTDETE	24h: ↓	-	-	Ribosomal protein S6 kinase, downstream of TOR, affects night sleep
			Day: N.S.
			Night: ↓
Genes related to synapse development	Homer	HomerR102	24h: ↓	↓	↑	Functions as an adaptor for group 1 metabotropic glutamate receptors. Upregulated during sleep in Drosophila. Deletion results in fragmented sleep and inability to sustain long sleep bouts even under increased sleep drive.	Naidoo et al., 2012
			Day: N.S.
			Night: ↓
	Homer1a	KO	24h: ↑	N.S.	N.S.	Induced by CREB. Upregulated during wakefulness in mice. Deletion results in reduced wakefulness and inability to sustain long wake bouts.
			Day: N.S.
			Night: ↑
	Homer	Neuron-specific RNAi	24h: ↓	↓	N.S.	Mediates synaptic plasticity and signaling at the postsynaptic density. Required for sleep and synaptic remodeling during sleep.	Ly et al., 2020
			Day: ↓
			Night: ↓
	DmGluRA	PPGTRF mutation	24h: ↓	↓	N.S.	Binds to Homer proteins. Mutation of the Homer binding site reduces sleep.
			Day: ↓
			Night: ↓
	mGluR	Null mutation	24h: ↓	↓	N.S.	Regulates sleep and memory through synaptic plasticity. Mutation leads to impaired sleep and memory.	Hou et al., 2023
			Day: ↓
			Night: ↓
	mGluR	Overexpression	24h: ↑	↑	N.S.	Overexpression improves sleep duration and reduces fragmentation in both young and aged flies.
			Day: ↑
			Night: ↑
	mGluR	DFB treatment	24h: ↑	↑	N.S.	DFB, a positive allosteric modulator of mGluR5, promotes sleep in aged flies.
			Day: ↑
			Night: ↑
	NKT	Null mutation	24h: ↓	↓	N.S.	Secreted protein required in both astrocytes and neurons for night sleep regulation.	Draper et al., 2024
			Day: ↓
			Night: ↓
	NKT	tNkt I overexpression	24h: ↓	↓	N.S.	Membrane-tethered NKT I mimics NKT knockout, reducing night sleep.
			Day: ↓
			Night: ↓
	Lar	Knockdown	24h: ↑	↑	N.S.	Transmembrane receptor required in MB g neurons for normal sleep, promotes wakefulness.
			Day: ↑
			Night: ↑
	Lar	Overexpression	24h: ↓	↓	N.S.	Overexpression of Lar in MB neurons reduces night sleep.
			Day: ↓
			Night: ↓
	Mbt	mbtP1	24h: N.S.	↓	-	Required for normal sleep patterns and PAM neuron function	Pütz et al., 2021
			Day: ↑
			Night: N.S.
	DNlg4	dnlg4 mutant	24h: ↓	↓	-	Regulates sleep through modulating GABA transmission in l-LNvs	Li et al., 2013
			Day: N.S.
			Night: ↓
Genes related to protein degradation	BTBD9	CG1826 (Drosophila homolog)	N.S.	↑	-	Regulates iron homeostasis, affects dopamine levels in dopaminergic neurons, leading to sleep fragmentation	Freeman et al., 2013
	insomniac (inc)	inc mutants	24h: ↓	-	-	Cullin-3 substrate adaptor, regulates sleep consolidation
	insomniac (inc)	inc1, inc2	24h: ↓	-	-	Cullin-3 adaptor that directs ubiquitination of neuronal substrates affecting sleep and synaptic function	Pfeiffenberger & Allada, 2012
			Day: ↓
			Night: ↓
	KCTD2	KCTD2 transgene in inc mutants	24h: ↑	-	-	Mammalian ortholog of Insomniac, restores sleep in inc mutants
	KCTD5	KCTD5 transgene in inc mutants	24h: ↑	-	-	Mammalian ortholog of Insomniac, restores sleep in inc mutants
	insomniac (inc)	inckk3, inckk4	24h: ↓	-	-	Cullin-3 adaptor that directs ubiquitination of neuronal substrates affecting sleep and synaptic function	Stavropoulos & Young, 2011
			Day: ↓
			Night: ↓
	Cul3	Cul3EY11031	-	-	-	E3 ubiquitin ligase complex component, interacts with insomniac to regulate sleep and synaptic function
	insomniac (inc)	incf00285, incmw	24h: ↓	↑	↓	Cullin-3 adaptor that directs ubiquitination of neuronal substrates affecting sleep and dopaminergic arousal	Pfeiffenberger & Allada, 2012
			Day: ↓
			Night: ↓
	Cul3	Cul3-RNAi	24h: ↓	↑	↓	E3 ubiquitin ligase complex component, interacts with insomniac to regulate sleep and dopaminergic arousal
			Day: ↓
			Night: ↓
	insomniac	inc1/inc2	24h: ↓	↓	-	Functions within neurons to regulate sleep via protein degradation pathways, likely through the Cul3 ubiquitin ligase complex.	Stavropoulos & Young, 2011
			Day: ↓
			Night: ↓
	Cullin-3	RNAi	24h: ↓	↓	-	Regulates sleep via protein degradation pathways, likely through the Cul3 ubiquitin ligase complex.
			Day: ↓
			Night: ↓
	Cyﬁp	Cyﬁp85.1/+	24h: ↓	↓	↓	Regulates sleep homeostasis through the SREBP metabolic axis.	Mariano et al., 2023
			Day: N.S.
			Night: ↓
	SREBP	Overexpression (Srebpwt)	24h: ↓	↓	↓	Regulates lipid metabolism and sleep homeostasis.
			Day: ↓
			Night: ↓
	Men	Overexpression	24h: ↓	↓	↓	Regulates NADP+/NADPH balance, affecting sleep homeostasis.
			Day: N.S.
			Night: ↓
	Fmr1	Overexpression (OE)	24h: ↓	↓	↓	Regulates synaptic renormalization and sleep need.	Bushey et al., 2011
			Day: ↓
			Night: ↓
	dfmr1	null	Females: +3h	↑	↓	Regulates sleep need and recovery from sleep deprivation; involved in synaptic plasticity and neuronal development.	Inoue et al., 2002
			Males: +4h
	fbxl4	fbxl4D45	24h: ↑	↑	-	Fbxl4 promotes GABAA receptor degradation, reducing GABA sensitivity and increasing the excitability of lLNvs to regulate sleep timing.	Pütz et al., 2021
			Day: ↑
			Night: ↑
	insomniac	inc1	24h: ↓	-	-	Acts as a Cul3 ubiquitin ligase adaptor; regulates sleep through development and function of sleep-regulatory neurons in the mushroom body.	Li et al., 2021
			Day: ↓
			Night: ↓
	insomniac	inc2	24h: ↓	-	-	Acts as a Cul3 ubiquitin ligase adaptor; regulates sleep through development and function of sleep-regulatory neurons in the mushroom body.
			Day: ↓
			Night: ↓
	Mushroom Body (MB) ablation	-	24h: ↓	-	-	Ablation of the MB reduces sleep, indicating its importance in sleep regulation.
			Day: ↓
			Night: ↓
	insomniac	incRNAi	24h: ↓	-	-	Acts as a ubiquitin ligase adaptor; regulates sleep and wakefulness in Drosophila.	Thimgan et al., 2010
			Day: ↓
			Night: ↓
	Sodh1	Sodh1RNAi	24h: ↓	-	-	Sorbitol dehydrogenase; involved in fructose and glucose metabolism.
			Day: ↓
			Night: ↓
	AttacinB	AttBRNAi	24h: ↓	-	-	Antimicrobial peptide; involved in immune response and sleep regulation.
			Day: ↓
			Night: ↓
	AttacinC	AttCRNAi	24h: ↓	-	-	Antimicrobial peptide; involved in immune response and sleep regulation.
			Day: ↓
			Night: ↓
	inc	incf00285	24h: ↓	↓	↓	Key regulator of sleep homeostasis and dopaminergic arousal pathway.	Pfeiffenberger & Allada, 2012
			Day: ↓
			Night: ↓
	Cul3	Cul3-RNAi	24h: ↓	↓	↓	Interacts with INC to regulate sleep homeostasis and dopaminergic arousal.
			Day: ↓
			Night: ↓
	insomniac	inc1, inc2	24h: ↓	↓	-	Functions within neurons to regulate sleep and wakefulness. It is required for normal sleep consolidation and bout length. It does not oscillate in a circadian manner and is not regulated by the circadian clock. It is likely to engage protein degradation pathways to regulate sleep.	Stavropoulos & Young, 2011
			Day: ↓
			Night: ↓
	parkin	parkin-null	24h: ↓	↓	-	Controls ER-mitochondria contacts and neuropeptide release	Valadas et al., 2018
			Day: ↓
			Night: ↓
	pink1	pink1-null	24h: ↓	↓	-	Controls ER-mitochondria contacts and neuropeptide release
			Day: ↓
			Night: ↓
Genes related to immune/stress response	Relish	RelE20	24h: ↓	↓	↑	Controls immune response and sleep promotion during infection.	Kuo & Williams, 2014
			Day: ↓
			Night: ↓
	Dif	Dif1	24h: ↓	↓	↑	Controls immune response and sleep promotion during infection.
			Day: ↓
			Night: ↓
	Relish/Dif	Dif1/Dif2;RelE20	24h: ↓	↓	N.S.	Combined effect abolished; redundant roles in sleep and immune regulation.
			Day: ↓
			Night: ↓
	Mtk	elav-GAL4>UAS-Mtk	N.S.	↑	-	Immune response in glia	Dissel et al., 2015
	Mtk	repo-GAL4>UAS-Mtk	Day: ↑	↑ (Increased waking locomotor activity)	-	Immune response in glia
			Night: N.S.
	dro	elav-GAL4>UAS-dro	Day: N.S.	N.S.	-	Immune response in neurons
			Night: ↓
	dro	repo-GAL4>UAS-dro	Day: N.S.	↑	-	Immune response in glia
			Night: N.S.
	cycle	cyc01	24h: ↓	↓	↑	Involved in the regulation of circadian rhythms and transcription of period and timeless.	Shaw et al., 2002
			Day: ↓
			Night: ↓
	period	per01	24h: ↓	↓	↑	Involved in the regulation of circadian rhythms and transcription of period and timeless.
			Day: ↓
			Night: ↓
	timeless	tim01	24h: ↓	↓	↑	Involved in the regulation of circadian rhythms and transcription of period and timeless.
			Day: ↓
			Night: ↓
	clock	Clkjrk	24h: ↓	↓	↑	Involved in the regulation of circadian rhythms and transcription of period and timeless.
			Day: ↓
			Night: ↓
	IM33	glial IM33 knockdown	Day: ↓	-	-	Immune modulator in glia that affects gut microbiota and ROS levels, leading to sleep fragmentation through L. plantarum and PGRP-LE signaling	Xu et al., 2023
			Night: N.S.
	IM33	glial IM33 overexpression	Day: ↑	-	-	Enhances sleep quality and quantity through regulation of gut microbiota and ROS levels
			Night: ↑
	nemuri	nur2/nur3	24h: N.S.	↓	↓	Encodes an antimicrobial peptide that promotes sleep under conditions of high sleep need (e.g., after infection or sleep deprivation).	Toda et al., 2019
			Day: ↓
			Night: N.S.
Genes related to circadian rhythm	daywake (dyw)	dmpi8UP	Day: ↓	-	-	Regulates daytime wakefulness by counterbalancing siesta-promoting pathways in a temperature-dependent manner.	Chen et al., 2018
			Night: N.S.
			Total: ↓
	Sex Peptide (SP)	Mated females	24h: ↓	↓	-	Affects post-mating behavior and physiology, reducing daytime sleep in females	Hendricks et al., 2003
			Day: ↓	N.S.
			Night: N.S.
	Acer	Acer mutants	24h: ↓	↓	-	Involved in peptide hormone processing, affecting nighttime sleep
			Day: N.S.	N.S.
			Night: ↓
	dArc1	dArc1 mutants	24h: N.S.	↓	-	Involved in neuronal activity and energy metabolism, affecting daytime and nighttime sleep
			Day: ↑	N.S.
			Night: ↓
	EcR	EcR mutants	24h: ↓	↓	-	Involved in ecdysone signaling, affecting daytime sleep
			Day: ↓	N.S.
			Night: N.S.
	DTS-3	DTS-3 mutants	24h: ↓	↓	-	Involved in ecdysone synthesis, affecting daytime sleep
			Day: ↓	N.S.
			Night: N.S.
	dfmr1	dfmr1 null	-	-	-	Involved in circadian clock output and synaptic plasticity. Defects in circadian rhythms and learning.	Inoue et al., 2002
	lark	lark null	-	-	-	Involved in circadian clock output. Defects in circadian rhythms when overexpressed.
	dfmr1+lark	dfmr1 null+lark overexpression	-	-	-	Genetic interaction shows enhanced eye phenotype and altered circadian behavior.
	shaker	RNAi	24h: ↓	↓	↑	Controls membrane repolarization after action potentials and presynaptic transmitter release.	Pimentel et al., 2016
			Day: ↓
			Night: ↓
	Dop1R2	RNAi	24h: ↑	↑	-	Dopamine receptor involved in sleep regulation. Reduced sensitivity to dopaminergic arousal signal.
			Day: ↑
			Night: ↑
	Sandman	RNAi	24h: ↓	↓	↑	Two-pore domain potassium channel involved in sleep regulation. Reduced sleep when downregulated.
			Day: ↓
			Night: ↓
	Shab	RNAi	24h: ↓	↓	↑	Voltage-gated potassium channel involved in sleep regulation. Reduced sleep when downregulated.
			Day: ↓
			Night: ↓
	Hyperkinetic	RNAi	24h: ↓	↓	↑	Interacting partner of Shaker involved in sleep regulation. Reduced sleep when downregulated.
			Day: ↓
			Night: ↓
	Sleepless	RNAi	24h: ↓	↓	↑	Regulator of Shaker involved in sleep regulation. Reduced sleep when downregulated.
			Day: ↓
			Night: ↓
	Hyperkinetic	Hk1	↓	-	-	Forms a complex with Shaker to regulate sleep via redox sensing and A-type potassium current modulation.	Kempf et al., 2019
	Shaker	mns	24h: ↓	↓	↑	Controls membrane repolarization after action potentials and presynaptic transmitter release.
			Day: ↓
			Night: ↓
	transformer (tra)	feminized males (using 121Y-GAL4, 30Y-GAL4, 103Y-GAL4, 1471-GAL4)	Siesta: ↓	-	-	Controls sexual differentiation and contributes to sex-specific sleep patterns	Khericha et al., 2016
	transformer (tra)	masculinized females (using 121Y-GAL4, 30Y-GAL4, 103Y-GAL4, 1471-GAL4)	Siesta: ↑	-	-	Controls sexual differentiation and contributes to sex-specific sleep patterns
	transformer 2 (tra2)	masculinized females (using 121Y-GAL4, 30Y-GAL4, 103Y-GAL4, 1471-GAL4)	Siesta: ↑	-	-	Involved in sexual differentiation and contributes to sex-specific sleep patterns
	gat	gat33-1	24h: ↑	↑	Females: ↓	Functions upstream of RDL in PDF-positive circadian neurons to regulate sleep by controlling GABAergic tone	Chaturvedi et al., 2022
			Day: ↑		Males: No rebound
			Night: ↑
Genes related to developmental regulation	Juvenile Hormone (JH)	jhamt2	24h: ↓	↓	↑	Regulates sleep dimorphism through the JH-GCE signaling pathway, affecting sex determination genes such as sxl, tra, fru, and dsx.	Wu et al., 2018
			Day: ↓
			Night: ↓
	Germ Cell Expressed (GCE)	gce2.5k	24h: ↓	↓	↑	Main receptor for JH signaling in regulating sleep dimorphism, affects sex determination genes.
			Day: ↓
			Night: ↓
	Sex-lethal (sxl)	sxl[f2]/sxl[f18]	24h: ↑	↑	↑	Key upstream gene in female sex determination, affects female sleep pattern.
			Day: ↑
			Night: ↑
	Transformer (tra)	tra[1]/+	24h: ↑	↑	↑	Acts downstream of sxl, affects female-specific alternative splicing of dsx, influencing female sleep pattern.
			Day: ↑
			Night: ↑
	Fruitless (fru)	fru[MI15628]	24h: ↓	↓	↑	Controls male-specific sexual behavior and sleep pattern through FRUM protein.
			Day: ↓
			Night: ↓
	Doublesex (dsx)	dsx[48]/+	24h: ↓	↓	↑	Downstream gene of sxl and tra, affects sex-specific sleep patterns in both males and females.
			Day: ↓
			Night: ↓
	Methoprene-tolerant (Met)	Met27	24h: ↑	↑	↑	Regulates sleep and neuronal morphology via glial-neuronal crosstalk, affecting the mushroom body and PDF neurons.	Wu et al., 2021
			Day: ↑
			Night: ↑
	Juvenile Hormone (JH)	jhamt2	24h: ↑	↑	↑	Regulates sleep and neuronal development through the JH receptor Met, affecting glial cells and neuronal morphology.
			Day: ↑
			Night: ↑
	Kruppel-homolog1 (Kr-h1)	Kr-h1ko4411	24h: ↑	↑	↑	Downstream transcription factor of JH, involved in regulating neuronal morphology and sleep.
			Day: ↑
			Night: ↑
	Germ Cell Expressed (GCE)	Gce2.5k	24h: ↑	↑	↑	Another JH receptor candidate, involved in sleep regulation but not significantly affecting neuronal morphology.
			Day: ↑
			Night: ↑
	bursicon (burs)	burs-GAL4>bursRNAi	24h: ↑	↑	↑	Regulates sleep through wing expansion and sensory neurons, affecting sleep drive.	Melnattur et al., 2020
			Day: ↑
			Night: ↑
	partner of bursicon (pburs)	burs-GAL4>pbursRNAi	24h: ↑	↑	↑	Regulates sleep through wing expansion and sensory neurons, affecting sleep drive.
			Day: ↑
			Night: ↑
	rickets (rk)	rk-GAL4>rkRNAi	24h: ↑	↑	↑	Receptor for bursicon, regulates sleep through sensory neurons and projection neurons.
			Day: ↑
			Night: ↑
	Dop2R	R64F01>Dop2R RNAi	24h: ↑	↑	↑	Dopamine receptor, modulates sleep through R64F01 neurons in response to wing cut.
			Day: ↑
			Night: ↑
	PdfR	R64F01>PdfR RNAi	24h: ↑	↑	↑	Pigment-dispersing factor receptor, modulates sleep through R64F01 neurons in response to wing cut.
			Day: ↑
			Night: ↑
	Dop1R1	Dop1R1 RNAi	24h: ↓	↓	↑	Dopamine receptor involved in sleep regulation, locomotor activity, and social behavior.	Peng et al., 2024
			Day: ↓
			Night: ↓
	mre11	mre11 RNAi	24h: ↓	↓	↑	Involved in DNA repair, regulates sleep only in the presence of conspecifics.
			Day: ↓
			Night: ↓
	NELF-B	NELF-B RNAi	24h: ↓	↓	↑	Component of the negative elongation factor complex, regulates sleep regardless of conspecifics.
			Day: ↓
			Night: ↓
	Hdc	Hdc RNAi	24h: ↓	↓	↑	Histidine decarboxylase, involved in histamine synthesis, affects sleep and locomotor activity.
			Day: ↓
			Night: ↓
	Ilp3	Ilp3 RNAi	24h: ↓	↓	↑	Insulin-like peptide, affects sleep and locomotor activity.
			Day: ↓
			Night: ↓
	transformer (tra)	UAS-traF	24h: ↓	↓	↑	Key gene in somatic sexual differentiation, feminizes males and affects mid-day sleep.	Khericha et al., 2016
			Day: ↓
			Night: ↓
	transformer 2 (tra2)	UAS-tra2-IR	24h: ↑	↑	↓	Key gene in somatic sexual differentiation, masculinizes females and affects mid-day sleep.
			Day: ↑
			Night: ↑
	takeout (to)	to-GAL4	24h: ↓	↓	↑	Circadian clock output gene, sexually dimorphic expression affects mid-day sleep.
			Day: ↓
			Night: ↓
	jhamt	jhamt2	Males: N.S.	Males: ↓	N.S.	Involved in JH biosynthesis, regulates sleep sexual dimorphism	Wu et al., 2018
			Females: ↑	Females: ↑
	gce	gce2.5k	Males: ↓	-	N.S.	Main JH receptor regulating sleep sexual dimorphism
			Females: ↑
	sxl	sxl[f2]/sxl[f18]	Females: ↑	-	-	Key upstream gene in female sex determination, affects sleep pattern
	tra	tra[1]/+	Females: ↑	-	-	Downstream of sxl, affects sleep pattern
	fru	fru[MI15628]	Males: ↓	-	-	Male-specific upstream gene for sex determination, affects sleep pattern
	dsx	dsx[48]/+	Males: ↓	-	-	Downstream bifunctional gene, important for maintaining sleep sexual differentiation
			Females: ↑
	Trh	Trh01	24h: ↓	-	↓	Involved in the synthesis of 5-HT, which promotes sleep	Qian et al., 2017
			Day: ↓
			Night: ↓
Genes related to cellular transport/secretion	ebony	ebony11	24h: ↑	-	-	Expressed in glial cells, involved in neurotransmitter inactivation and recycling, regulates behaviors such as aggression, courtship, and sleep through its role in glia.	Pantalia et al., 2023
			Day: ↑
			Night: ↑
	JhI-21	TH-Gal4> UAS-JhI-21-RNAi	24h: ↑	-	-	Expressed in dopaminergic neurons, required for sleep/wake regulation through modulation of dopaminergic transmission.	Aboudhiaf et al., 2018
			Day: ↑
			Night: ↑
	Mnd	TH-Gal4> UAS-Mnd-RNAi	24h: ↑	-	-	Expressed in dopaminergic neurons, required for sleep/wake regulation through modulation of dopaminergic transmission.
			Day: ↑
			Night: ↑
	dSdc	SdcBG02774	24h: ↑	-	-	Involved in regulation of whole-body energy metabolism, affects fat storage, metabolic rate, and mitochondrial respiration.	De Luca et al., 2010
			Day: ↑
			Night: ↑
Genes related to molecular chaperones	Tor	per-Gal4>UAS-Tor-RNAi	24h: ↓	-	↓	Involved in the regulation of circadian rhythms in behavior and plasticity of neurons	Kijak & Pyza, 2017
			Day: ↓
			Night: ↓
	Tsc1	per-Gal4>UAS-Tsc1-RNAi	24h: ↓	-	↓	Involved in the regulation of circadian rhythms in behavior and plasticity of neurons
			Day: ↓
			Night: ↓
	Atg5	per-Gal4>UAS-Atg5-RNAi	24h: ↓	-	↓	Involved in the regulation of circadian rhythms in behavior and plasticity of neurons
			Day: ↓
			Night: ↓
	Atg7	per-Gal4>UAS-Atg7-RNAi	24h: ↓	-	↓	Involved in the regulation of circadian rhythms in behavior and plasticity of neurons
			Day: ↓
			Night: ↓
	mutHtt	M36	24h: ↓	↓	↓	Alters cAMP/PKA signaling, leading to sleep fragmentation and hyperactivity.	Gonzales et al., 2016
			Day: N.S.
			Night: ↓
	mutHtt	F27B	24h: ↓	↓	↓	Alters cAMP/PKA signaling, leading to sleep fragmentation and hyperactivity.
			Day: N.S.
			Night: ↓
	HTT-Q128	Pdf.Q128	24h: ↓	↓	↓	Forms aggregates in neurons, disrupts synaptic communication, and impairs autophagy.	Sharma et al., 2023
			Day: ↓
			Night: ↓
	HTT-Q128	Pdf.Q128; Atg8a	24h: ↑	↑	↑	Enhances autophagy, increases mutant protein aggregation, and improves synaptic output from targeted neurons.
			Day: ↑
			Night: ↑
	DmMANF	repo-Gal4>UAS-DmMANFRNAi	24h: ↓	↓	↓	Regulates endoplasmic reticulum stress response and neurotransmitter recycling in glial cells.	Walkowicz et al., 2017
			Day: ↓
			Night: ↓
	DmMANF	elav-Gal4>UAS-DmMANFRNAi	24h: ↓	↓	↓	Regulates endoplasmic reticulum stress response and neurotransmitter recycling in glial cells.
			Day: ↓
			Night: ↓
	DmMANF	NP6520-Gal4>UAS-DmMANF	24h: ↓	↓	↓	Regulates activity and sleep through glial cells in the visual system.	Walkowicz et al., 2021
			Day: ↓
			Night: ↓
	DmMANF	NP6520-Gal4>UAS-DmMANFRNAi	24h: ↓	↓	↓	Regulates activity and sleep through glial cells in the visual system.
			Day: ↓
			Night: ↓
	translin (trsn)	trsnnull	24h: ↓	↓	↓	Regulates sleep suppression in response to starvation.	Murakami et al., 2016
			Day: ↓
			Night: ↓
	translin (trsn)	nSyb-GAL4>trsn-IR	24h: ↓	↓	↓	Regulates sleep suppression in response to starvation.
			Day: ↓
			Night: ↓
Genes related to cell cycle regulation	tara	tara1/s132	24h: ↓(~60%)	↓	-	Acts in an arousal center to promote sleep through interaction with CycA and regulation of Cdk1 activity	Afonso et al., 2015
			Day: ↓
			Night: ↓
	CycA	CycA mutants	24h: ↓	-	-	Synergistically promotes sleep with tara and regulates Cdk1 activity
			Day: ↓
			Night: ↓
	Cdk1	Cdk1-AF (T14A, Y15F)	24h: ↓	-	-	Antagonizes tara and CycA to promote wakefulness
			Day: ↓
			Night: ↓
	tara	taras132	24h: ↓	-	-	Regulates sleep through interaction with CycA and Cdk1 in a novel arousal center.	Afonso et al., 2015
			Day: ↓
			Night: ↓
	CycA	CycAEY11746	24h: ↓	-	-	Promotes sleep through interaction with TARA and regulation of Cdk1 activity.
			Day: ↓
			Night: ↓
	Cdk1	Cdk1GT-000294	24h: ↑	-	-	Wake-promoting role through antagonistic interaction with TARA and CycA.
			Day: ↑
			Night: ↑
	CycA	elav>CycA-RNAi	24h: ↓	-	↓	In neurons, the regulation of sleep, when reduced, leads to shortened sleep time, increased sleep fragmentation, decreased sleep rebound after sleep deprivation, and may have functional interactions with neurons involved in circadian rhythm behavior, affecting the homeostatic regulation of sleep.	Rogulja & Young, 2012
			Day: ↓
			Night: ↓
	Rca1	elav>Rca1-RNAi	24h: ↓	-	-	In neurons, the regulation of sleep, when reduced, leads to decreased total sleep time, increased sleep fragmentation, and may affect sleep by stabilizing the CycA protein.
			Day: ↓
			Night: ↓
Note: “-” indicates parameters that were not assessed in the original study; “N.S.” denotes no statistically significant difference compared to the control group.
References
Alsehli, A.M., Liao, S., Al-Sabri, M.H., Vasionis, L., Purohit, A., Behare, N. et al. (2022) The statin target HMG-coenzyme a reductase (Hmgcr) regulates sleep homeostasis in Drosophila. Pharmaceuticals, 15, 79.
Bai, L. and Sehgal, A. (2015) Anaplastic Lymphoma Kinase Acts in the Drosophila Mushroom Body to Negatively Regulate Sleep. PLoS Genetics, 11, e1005611.
Buhl, E., Higham, J.P. and Hodge, J.J.L. (2019) Alzheimer's disease-associated tau alters Drosophila circadian activity, sleep and clock neuron electrophysiology. Neurobiology of Disease, 130, 104507.
Buhl, E., Kim, Y.A., Parsons, T., Zhu, B., Santa-Maria, I., Lefort, R. et al. (2022) Effects of Eph/ephrin signalling and human Alzheimer's disease-associated EphA1 on Drosophila behaviour and neurophysiology. Neurobiology of Disease, 170, 105752.
Cheng, K.-C., Liao, J.-N. and Lyu, P.-C. (2012) Crystal structure of the dopamine N-acetyltransferase-acetyl-CoA complex provides insights into the catalytic mechanism. Biochemical Journal, 446, 395–404.
Crocker, A. and Sehgal, A. (2008) Octopamine regulates sleep in Drosophila through protein kinase A-dependent mechanisms. Journal of Neuroscience, 28, 9377–9385.
Dai, X., Zhou, E., Yang, W., Zhang, X., Zhang, W. and Rao, Y. (2019) D-Serine made by serine racemase in Drosophila intestine plays a physiological role in sleep. Nature Communications, 10, 1986.
Deng, B., Li, Q., Liu, X., Cao, Y., Li, B., Qian, Y. et al. (2019) Chemoconnectomics: Mapping chemical transmission in Drosophila. Neuron, 101, 876–893.
Feng, G., Zhang, J., Li, M., Shao, L., Yang, L., Song, Q. et al. (2018) Control of Sleep Onset by Shal/Kv4 Channels in Drosophila Circadian Neurons. Journal of Neuroscience, 38, 9059–9071.
Foltenyi, K., Greenspan, R.J. and Newport, J.W. (2007) Activation of EGFR and ERK by rhomboid signaling regulates the consolidation and maintenance of sleep in Drosophila. Nature Neuroscience, 10, 1160–1167.
Fujiwara, Y., Hermann-Luibl, C., Katsura, M., Sekiguchi, M., Ida, T., Helfrich-Förster, C. et al. (2018) The CCHamide1 Neuropeptide Expressed in the Anterior Dorsal Neuron 1 Conveys a Circadian Signal to the Ventral Lateral Neurons in Drosophila melanogaster. Frontiers in Physiology, 9, 1276.
Goda, T. and Hamada, F.N. (2019) Drosophila Temperature Preference Rhythms: An Innovative Model to Understand Body Temperature Rhythms. International Journal of Molecular Sciences, 20, 1988.
Head, L.M., Tang, X., Hayley, S.E., Goda, T., Umezaki, Y., Chang, E.C. et al. (2015) The influence of light on temperature preference in Drosophila. Current Biology, 25, 1063–1068.
Huang, H., Hayden, D.J., Zhu, C.T., Bennett, H.L., Venkatachalam, V., Skuja, L.L. et al. (2018) Gap Junctions and NCA Cation Channels Are Critical for Developmentally Timed Sleep and Arousal in Caenorhabditis elegans. Genetics, 210, 1369–1381.
Inami, S., Sato, S., Kondo, S., Tanimoto, H., Kitamoto, T. and Sakai, T. (2020) Environmental Light Is Required for Maintenance of Long-Term Memory in Drosophila. Journal of Neuroscience, 40, 1427–1439.
King, L.B., Koch, M., Murphy, K.R., Velazquez, Y., Ja, W.W. and Tomchik, S.M. (2016) Neurofibromin Loss of Function Drives Excessive Grooming in Drosophila. G3, 6, 1083–1093.
Ko, B.S., Ahn, S.H., Noh, D.O., Hong, K.B., Han, S.H. and Suh, H.J. (2017) Effect of explosion-puffed coffee on locomotor activity and behavioral patterns in Drosophila melanogaster. Food Research International, 100, 252–260.
Maurer, G.W., Malita, A., Nagy, S., Koyama, T., Werge, T.M., Halberg, K.A. et al. (2020) Analysis of genes within the schizophrenia-linked 22q11.2 deletion identifies interaction of night owl/LZTR1 and NF1 in GABAergic sleep control. PLoS Genetics, 16, e1008727.
Peng, D., Zheng, L., Liu, D., Han, C., Wang, X., Yang, Y. et al. (2024) Large-language models facilitate discovery of the molecular signatures regulating sleep and activity. Nature Communications, 15, 3685.
Saint-Charles, A., Michard-Vanhée, C., Alejevski, F., Chélot, E., Boivin, A. and Rouyer, F. (2016) Four of the six Drosophila rhodopsin-expressing photoreceptors can mediate circadian entrainment in low light. Journal of Comparative Neurology, 524, 2828–2844.
Singh, K., Ju, J.Y., Walsh, M.B., DiIorio, M.A. and Hart, A.C. (2014) Deep conservation of genes required for both Drosophila melanogaster and Caenorhabditis elegans sleep includes a role for dopaminergic signaling. Sleep, 37, 1439–1451.
Tong, H., Li, Q., Zhang, Z.C., Li, Y. and Han, J. (2016) Neurexin regulates nighttime sleep by modulating synaptic transmission. Scientific Reports, 6, 38246.
Weber, B., Schaper, C., Bushey, D., Tononi, G. and Cirelli, C. (2009) Increased volatile anesthetic requirement in short-sleeping Drosophila mutants. Anesthesiology, 110, 313–316.
Wu, M.N., Koh, K., Yue, Z., Joiner, W.J. and Sehgal, A. (2008) A genetic screen for sleep and circadian mutants reveals mechanisms underlying regulation of sleep in Drosophila. Sleep, 31, 465–472.
Yuan, X., Li, H. & Guo, F. (2024). Temperature cues are integrated in a flexible circadian neuropeptidergic feedback circuit to remodel sleep-wake patterns in flies. PLoS Biology, 22, e3002918.
